# Supplementary material for: Multimeric antibodies from antigen-specific human IgM+ memory B cells restrict Plasmodium parasites
Source: J Exp Med. 2021 Mar 4;218(4):e20200942. doi: 10.1084/jem.20200942 (PMC7938364; doi:10.1084/jem.20200942)
Supplement: Table S1 — shows BCR sequence and alignment data from sorted MBCs. [file JEM_20200942_TableS1.xlsx]

## Sheet: SuppTable1_bcr_seqs_alignments
Table S1. BCR sequence and alignment data from sorted MBCs
Well	PCR Plate	Reverse Primer	cDNA plate	Cell Subset	cDNA IMGT V allele	cDNA V seg homology %	cDNA IMGT J allele	cDNA J seg homology %	Functional	Notes	Sequence Full Length	Isotype	Sequence
A10H	1	Gamma	Kali-121	IgG MBC	IGHV4-30-4*01	0.909	IGHJ4*02	1	TRUE		TRUE	IGHG1	CAGGTGCAGCTGCAGGAGTCGGGCCCAGGACTGGTGAAGCCTTCACAGACCCTGTCCCTCACCTGCACAGTCTCTGGTGACTCCATCACAAGTGGTGATGCCTACTGGAGCTGGATCCGCCAGCCCCCTGGGAAGGGCCTGGAGTGGATTGGATACATCATTTACAGTGGGAGGACCTACTACCACCCGTCCCTCAAGAGTCGCGTTTCCATTTCAATGGAGACTTCCAAGAACCACCTTTCCCTGCACCTGAACTCTGTGACTGCCGCAGACACGGCCGTCTATTACTGTGCCAGTCGATTTTATGGTTCGGTGATTGAGGACTTCTGGGGCCAGGGAATCCTGGTCACCGTCACCTCAGCCTCCACCAAGGGCCCATCGGTCTTCCCCCTGGCACCC…
A11H	1	Mu	Kali-121	IgM MBC	IGHV4-59*08	0.932	IGHJ5*02	0.961	FALSE	stop codons	TRUE		TGTACATTCCCAGGTGCAGCTGCAGGAGTCGGGCCCAGGACTGGTGAAGCCTTCGGAGACCCTGTCCCTCACCTGCACTGTCTGTAGTGGTTCCATCAGTAGTTTCTACTGGAGCTGCATCCGGCAGCCCCCAGGGAAGAGACTGGAGTGCATTGCGTATATCTAGTACAGTGGGAGCAGCAACTACAACCCCTCCCCCAAGAGTCGAATCACCATATGAGAAGACACGTCCAAGAATCAATTCTCCGTGAAGATGAGCTCTGTGACCGCCGCAGACACGGCCGTGTATGAGTGTGCGAGACATTCGAGGGAGGGCAATGCTTCGGGGACTTATTAATCATGGGCGACGTACAATTGGCTCGACCCCTGGGGCCAGGGAACCCTGGTCACCGTCTCCTC…
A11Hb	1	Mu	Kali-121	IgM MBC	IGHV3-23*01	NA	IGHJ6*03	NA	TRUE		FALSE		???????????TGTACATTCTGGCAAACGGTGTGCACTGTGAGGTGCAGGTGGGGTAAT-TGGGGGAGGCTTGGTACAGCCTGGGGGGTCCGTGACACTCTCCTGTGTAGCCTCTGGATTCACCTTTAGCAGCTATGTCATGAGCTGCGGTCCGCCAGSCTCCAGGGAAGGGGCTGGAGTGGGTCTCAAGTATTAGTGCGAGTGGKGATASCACWWRCTTCSCAGACTCCGTGAGGRGMCAGGTYCACCRTCTCYAYASACGACAATTCCAANGAACAYGCTGTATCTGCAAATGAACAGCCTGAGAGGCGAGGACCACAGCCGTATATTACTGWRCGAARSSTCSGGGTTYCYYMAKYMACYYCTWRTACTATYAWCMTGGACTATCGCGRMWTCGGG…
A11K	1	Kappa	Kali-121	IgM MBC	IGKV3-20*01	0.946	IGKJ2*01	1	TRUE		TRUE		CCTGTCTTTGTCTCCAGGGGAGAGAGTCACCCTCTCCTGCAGGGCCAGTCAGAGTGTTAACAGCAACTATCTAGCCTGGTACCAGCAGAAACCTGGCCAGGCTCCCAGGCTCCTCATCTATGGTGCATCCAGCGGGGCCACTGGCATCCCAGACAGGTTCAGTGGCAGTGGGTCTGGGACAGACTTCACTCTCACCATCACCAGACTGGAGCCTGAAGATTGTGCAGTGTATTACTGTCAGCACTATGGTAACTCACCTCCGTACACTTTTGGCCAGGGGACCAAGCTGGAGATCAAACGAACTGTGGCTGCACCATCTGTCTTCATCTTCCCGCCATCTGATGAGCAGTTGAAATCTGGAACTGCCTCTGTTGTGTGCCTGCTGAATAACTTCTATCC…
A12H	1	Gamma	Kali-121	IgG MBC	IGHV4-39*01	0.901	IGHJ4*02	0.956	TRUE		TRUE	IGHG3	AGTCGGGCCCAGGACTGGTGAAGCCTTCGGAGGCCCTGTCCCTCACCTGCAGTGTCTCTGGTGGCTCCATCAGCAGTGGAACTTATTACTGGGCCTGGGTCCGCCAGCCCCCAGGGAAGGGACTGGAGTGGATTGGGAGTTTCTATTTGGGTGAGACTACCAACTACAACCGGTCCCTCAGGAGTCGAGTCACCATTTCCGTTGACACGTCCAAAAACCGGGTCTCCCTGAACCTGAACTCTGTGACCGCCGCAGACACGGCTGTCTACTTCTGTGTGGGGGCCGTAAGAGTGAACACTCACTTTGACAACTGGGGCCCGGGAACCCTGGTCACCGTCTCCTCAGCTTCCACCAAGGGCCCATCGGTCTTCCCCCTGGCGCCCTGCTCCAGGAGCACCT…
A1H	1	Mu	Kali-121	IgM MBC	IGHV4-31*03	0.983	IGHJ3*02	1	TRUE		TRUE	IGHM	CATTCCCAGGTGCAGCTGCAGGAGTCGGGCCCAGGACTGGTGAAGCCTTCACAGACCCTGTCCCTCACCTGCACTGTCTCTGGTGGCTCCATCAGCAGTAGTGGTTACTACTGGAGCTGGATCCGCCAGCACCCAGCGAAGGGCCTGGAGTGGATTGGGTACATCTATTACAGTGGGAGCACCTATCACAACCCGTCCCTCAAGAGTCGAGTTACCATATCAGTAGGCACGTCTAAGAACCAGTTCTCCCTGAAGCTGAGCTCTGTGACTGCCGCGGACACGGCCGTGTATTACTGTGCGAGAGGATATTTCAGTGGGACCTACTCGGGAGCTTTTGATATCTGGGGCCAAGGGACAATGGTCACCGTCTCTTCAGGGAGTGCATCCGCCCCAACCCTT…
A1L	1	Lambda	Kali-121	IgM MBC	IGLV2-23*03,IGLV2-23*01	0.986	IGLJ3*02	0.973	TRUE		TRUE		ACCGGTTCCTGGGCCCAGTCTGTGCTGACTCAGCCTGCCTCCGTGTCTGGGTCTCCTGGACAGTCGATCACCATCTCCTGCACTGGAACCAGCAGTGATGTTGGGAGTTATAACCTTGTCTCCTGGTACCAACAGCACCCAGGCAAAGCCCCCAAACTCATGGTTTATGAGGGCAGTAAACGGCCCTCAGGGCTTTCTAATCGCTTCTCTGGCTCCAAGTCTGGCAACACGGCCTCCCTGACAATCTCTGGGCTCCAGGCTGAAGACGAGGCTGATTATTACTGCTGCTCATATGCAGGTAGTAGCACTTGGGTGTTCGGCGGAGGGACCAAACTGACCGTCCTA
A2H	1	Gamma	Kali-121	IgG MBC	IGHV3-30*18,IGHV3-30-5*01	0.857	IGHJ4*02	0.932	TRUE		FALSE	IGHG1	TCTCCTGTGCAGCTTCTGGATTTATTTTTAAGAATCATGGACTTCACTGGGTCCGCCAGGGTCCAGGCAAGGGGCTGGAATGGGTGGCGACCATTTCATATGATGGAGGTGATAAATATTATGCAGACTCCGTGAAGGGCCGATTCACCATCTCCAGAGACAATTCCGACAGTACGGTATTTCTGCAAATGAACAGCCTGAGACCTGAGGACACGGGTATATATTACTGTGCGAAAGACACTGCTTATCAAATAGAAGTGACAGGAGACTTTGAATATTGGGGCCAGGGAACCCAGGTCACCGTCTCCTCACCCTCCACCAAGGGCCCATCGGTCTTCCCCCTGGCACCCTCCTCCAAGAGCACCTCTGGGGGCACA
A3H	1	Mu	Kali-121	IgM MBC	IGHV4-38-2*02	0.99	IGHJ5*02	1	TRUE		TRUE	IGHM	GAAGCCTTCGGAGACCCCGTCCCTCACCTGCACTGTCTCTGGTTACTCCATCAGCAGTGGTTTCTACTGGGGCTGGATCCGGCAGCCCCCAGGGAAGGGGCTGGAGTGGATTGGGAGTATCTATCATAGTGGGAGTACCTACTACAACCCGTCCCTCAAGAGTCGAGTCACCATATCAGTAGACACGTCCAAGAACCAGTTCTCCCTGAAGCTGAGCTCTGTGACCGCCGCAGACACGGCCGTGTATTACTGTGCGAGACATTCATCATCCCCATTCGACCCCTGGGGCCAGGGAACCCTGGTCACCGTCTCCTCAGGGAGTGCATCCGCCCCAACCCTTTTCCCCCTCGTCTCC
A3K	1	Kappa	Kali-121	IgM MBC	IGKV4-1*01	0.989	IGKJ2*01	1	TRUE		TRUE		CCTGGCTGTGTCTCTGGGCGAGAGGGCCACCATCAACTGCAAGTCCAGCCAGAGTGTTTTATACAGCTCCAACAATAAGAACTACTTAACTTGGTACCAGCAGAAACCAGGACAGCCTCCTAAGCTGCTCATTTACTGGGCATCTACCCGGGAATCCGGGGTCCCTGACCGATTCAGTGGCAGCGGGTCTGGGACAGATTTCACTCTCACCATCAGCAGCCTGCAGGCTGAAGATGTGGCAGTTTATTACTGTCAGCAATATTATAGTGCCCCGTACACTTTTGGCCAGGGGACCAAGCTGGAGATCAAACGAACTGTGGCTGCACCATCTGTCTTCATCTTCCCGCCATCTGATGAGCAGTTGAAATCTGGAACTGCCTCTGTTGTGTGCCTGCTGAA…
A4H	1	Gamma	Kali-121	IgG MBC	IGHV3-30*18,IGHV3-30-5*01	0.881	IGHJ4*02	0.932	TRUE		TRUE	IGHG1	GTGCAGCTGGTGGAGTCTGGGGGAGGCGTGGTCCAGCCTGGGACGTCCCTGAGACTCTCCTGTGCAGCTTCTGGATTTATTTTTAAGAATCATGGACTTCACTGGGTCCGCCAGGGTCCAGGCAAGGGGCTGGAATGGGTGGCGACCATTTCATATGATGGAGGTGATAAATATTATGCAGACTCCGTGAAGGGCCGATTCACCATCTCCAGAGACAATTCCGACAGTACGGTATTTCTGCAAATGAACAGCCTGAGACCTGAGGACACGGGTATATATTACTGTGCGAAAGACACTGCTTATCAAATAGAAGTGACAGGAGACTTTGAATATTGGGGCCAGGGAACCCAGGTCACCGTCTCCTCACCCTCCACCAAGGGCCCATCGGTCTTCCCCCTG…
A6H	1	Gamma	Kali-121	IgG MBC	IGHV3-30-5*02,IGHV3-30*02	0.808	IGHJ1*01	1	FALSE	out of frame and stop codons	TRUE	IGHG3	CATTCTGAGGTGCAGCTGGTGGAGTCTGGGGGAGGCTTGGTCCAGCCCGGGGGGTCCCTGAGACTCTCCTGTGCAGTTTCAAGATTCTCCTCTAGAACTTTTGAGATCAATTGGGTCCGCCAGACTCCAGCGAAGGGGCTGGACTGAGTGGCACATATTTGTGATGATGGAAGTCGGAAATATGGTAGAGACTCTGTGAAGGGCCGATTCACAATCTCCAGAGACAGTTCTAAGAGCACAATCTATCTGCAAATGGACAGTCTGAAAAGTAAGGACACGGCCATGTAATAATGTAGCAGTCTCCGCCTCGAACTAGAGTAGTGGCAGGAGGTTCTTAATGGTCCCGGGGGCCTCTGAGGTGGACTACTGGGGCCAGGGCACCCTGGTCACCGTCTCCTC…
A6K	1	Kappa	Kali-121	IgG MBC	IGKV4-1*01	0.935	IGKJ1*01	1	TRUE		TRUE		CCTGGCTGTGTCTCTGGGCGAGAGGGCCACCATCAACTGCAAGTCCAGCCAGACTGTCTTATCCAACTCCCTCAATAAGAACTACTTAAATTGGTACCAGCAGAAACCGGGACAGCCTCCTAAACTTCTCATTTACTGGGCATCTACCCGGGAATTGGGGGTCCCTGACCGTTTCAGTGGCAGTGGGTCTGGGACAGATTTCACTCTCACCATCAACGGCCTGCAGGCTGAAGATGTGGCAGTTTATTACTGTCAGCAATATCATGATAATGTCTGGACGTTCGGCCAAGGGACCAAGGTGGAAATCAAACGAACTGTGGCTGCACCATCTGTCTTCATCTTCCCGCCATCTGATGAGCAGTTGAAATCTGGAACTGCCTCTGTTGTGTGCCTGCTGAA…
A7K	1	Kappa	Kali-121	IgM MBC	IGKV3-20*01	0.985	IGKJ2*01	1	TRUE		TRUE		CCTGTCTTTGTCTCCAGGGGAGAGAGCCACCCTCTCCTGCAGGGCCAGTCAGAGTGTTAGCAGCAACTATTTAGCCTGGTACCAGCAGAAACCTGGCCAGGCTCCCAGGCTCCTCATCTATGGTGCATCCAGCGGGGCCACTGGCATCCCAGACAGGTTCAGTGGCAGTGGGTCTGGGACAGACTTCACTCTCACCATCAGCAGACTGGAGCCTGAAGATTTTGCAGTGTATTACTGTCAGCAGTATGGTAGCTCACCTCCGTACACTTTTGGCCAGGGGACCAAGCTGGAGATCAAACGAACTGTGGCTGCACCATCTGTCTTCATCTTCCCGCCATCTGATGAGCAGTTGAAATCTGGAACTGCCTCTGTTGTGTGCCTGCTGAATAACTTCTATCC…
A9H	1	Mu	Kali-121	IgM MBC	IGHV4-34*01	0.99	IGHJ4*02	0.975	TRUE		TRUE		CATTCCCAGGTGCAGCTGCAGCAGTGGGGCGCAGGACTGTTGAAGCCTTCGGAGACCCTGTCCCTCACCTGCGCTGTCTATGGTGGGTCCTTCAGTGGTTACTACTGGAACTGGATCCGCCAGACCCCAGGGAAGGGGCTGGAGTGGATTGGGGAAATCAATCATAGTGGAAGCACCAACTACAACCCGTCCCTCAAGAGTCGAGTCACCATATCAGTAGACACGTCCAAGAACCAGTTCTCCCTGAAGCTGAGCTCTGTGACCGCCGCGGACACGGCTGTATATTACTGTGCGAGAGGGAGGTATTACGATCTTTTGACTGGTTTTTATATTTCGGATATAATTGGGGACTACTGGGGCCAGGGAACCCTAGTCACCGTCTCCTCAGGGAGTGCATCC…
B10H	1	Gamma	Kali-121	IgG MBC	IGHV3-15*01	0.92	IGHJ4*02	0.955	TRUE		TRUE	IGHG1	GTGCAGCTGGTGGAGTCTGGGGGAGGCTTGGTAAAGCCTGGGGGGTCCCTTAGACTCTCCTGTGTTGCCTCTGGATTCACTTTCGATAACGCCTGGATGAGCTGGGTCCGCCAGGCTCCAGGGAAGGGGCTGGAGTGGGTTGGCCGTATTAAAAGTAAAAGTGATGGTGTGACAACGGACTACGCCGCACACGTGAAAGGCAGATTCACGATCTCAAGAGACGAATCAAAAACTCCTCTATATCTGCAAATGAACAGCCTGAGAGTCGAGGACACAGCCATGTATTATTGTACGACAGGGGGAAATCAGTACAGTTTCTTTGACTCCTGGGGCCGGGGAACCCTGGTCACCGTCTCCTCAGCCTCCACCAAGGGCCCATCGGTCTTCCCCCTGGCACCC…
B10L	1	Lambda	Kali-121	IgG MBC	IGLV3-9*01	0.946	IGLJ2*01,IGLJ3*01	1	TRUE		TRUE		CAGCCACTCTCAGTGTCAGTGGCCCTGGGACAGACGGCCAAGATTACCTGTGGGGGAGACAACATTGGAAGAAAGAATGTGCACTGGTACCAGCAGAAGCCAGGCCAGGCCCCTGTCTTGGTCATCTATAAGGATCGCTACCGGCCCTCTGGGATCCCTGAGCGATTCTCTGGCTCCAACTCGGGGAACACGGCCACCCTGACCATCAACAGAGCCCAAGGCGGGGATGACGCTGACTATTTCTGTCAGGTGTGGGACAGTAGCGCTGCGGGGGTCCTATTCGGCGGAGGGACCAAGCTGACCGTCCTAAGTCAGCCCAAGGCTGCCCCCTCGGTCACTCTGTTCCC
B11K	1	Kappa	Kali-121	IgM MBC	IGKV3-20*01	0.954	IGKJ2*01	1	TRUE		TRUE		CCCTGTCTTTGTCTCCAGGGGAGAGAGTCACCCTCTCCTGCAGGGCCAGTCAGAGTATTAGCTTCAACTATCTAGCCTGGTACCAGCAGAAACCTGGCCAGGCTCCCAGGCTCCTCATCTATGGTGCATCCAGCGGGGCCACTGGCATCCCAGACAGGTTCAGTGGCAGTGGGTCTGGGACAGACTTCACTCTCTCCATCAGCAGACTGGAGCCTGAAGATTTTGCAGTGTATTACTGTCAGCAGTATGGTAACTCACCTCCGTACACTTTTGGCCAGGGGACCAAGCTGGAGATCAAACGAACTGTGGCTGCACCATCTGTCTTCATCTTCCCGCCATCTGATGAGCAGTTGAAATCTGGAACTGCCTCTGTTGTGTGCCTGCTGAATAACTTCTATC…
B12H	1	Gamma	Kali-121	IgG MBC	IGHV4-39*01	0.904	IGHJ4*02	0.956	TRUE		TRUE	IGHG3	CATTCCCAGGTGCAGCTGCAGGAGTCGGGCCCAGGACTGGTGAAGCCTTCGGAGGCCCTGTCCCTCACCTGCACTGTCTCTGGTGGCTCCATCAGCAGTGGAACTTATTACTGGGCCTGGGTCCGCCAGCCCCCAGGGAAGGGACTGGAGTGGATTGGGAGTTTCTATTTGGGTGAGACTACCAACTACAACCGGTCCCTCAGGAGTCGAGTCACCATTTCCGTGGACACGTCCAAAAACCGGGTCTCCCTGAACCTGAACTCTGTGACCGCCGCAGACACGGCTGTCTACTTCTGTGTGGGGGCCGTAAGAGTGAACACTCACTTTGACAACTGGGGCCCGGGAACCCTGGTCACCGTCTCCTCAGCTTCCACCAAGGGCCCATCG
B1H	1	Mu	Kali-121	IgM MBC	IGHV3-11*01	0.99	IGHJ4*02	1	TRUE		TRUE		CATTCTGAGGTGCAGCTGGTGGAGTCTGGGGGAGGCTTGGTCAAGCCTGGAGGGTCCCTGAGACTCTCCTGTGCAGCCTCTGGATTCACCTTCAGTGACTACTACATGAGCTGGATCCGCCAGGCTCCAGGGAAGGGGCTGGAGTGGATTTCATACATTAGTAGTAGTGGTAGTACCATATACTACGGAGACTCTGTGAAGGGCCGATTCACCATCTCCAGGGACAACGCCAAGAACTCACTGTATCTACAAATGAACAGCCTGAGAGCCGAGGACACGGCCGTGTATTACTGTGCGAGAGAACGAGGTTCGGGGAGTTATTGGGTTGACTACTGGGGCCAGGGAACCCTGGTCACCGTCTCCTCAGGGAGTGCATCCGCCCCAACCCTTTTCCCCCTC…
B1L	1	Lambda	Kali-121	IgM MBC	IGLV4-69*01	0.979	IGLJ2*01,IGLJ3*01	1	TRUE		TRUE		ACTCAATCGCCCTCTGCCTCTGCCTCCCTGGGAGCCTCGGTCAAGCTCACCTGCACTCTGAGCAGTGGGCACAGCAACTACGCCATCGCATGGCATCAGCAGCAGCCAGAGAAGGGCCCTCGGTGCTTGATGAAGGTTAACAGTGATGGCAGCCACAGCAAGGGGGACGGGATTCCTGATCGCTTCTCAGGCTCCAGCTCTGGGGCTGAGCGCTACCTCACCATCTCCAGCCTCCAGTCTGAGGATGAGGCTGACTATTACTGTCAGACCTGGACCACTGGCATTCGGGTATTCGGCGGAGGGACCAAGCTGACCGTCCTAGGTCAGCCCAAGGCTGCCCCCTCGGTCACTCTGTTCC
B3H	1	Mu	Kali-121	IgM MBC	IGHV3-74*03,IGHV3-74*01	0.929	IGHJ6*03	0.966	TRUE		TRUE		TGTACATTCTGAGGTGCAGCTGGTGGAGTCCGGGGGAGGCTTAGTTCAGCCGGGGGGGTCCCTGAGACTCTCCTGTGCAGCCTCTGGATTCACTTTTAGTAACTACTGGATGCACTGGGTCCGCCAAGTTCCAGGGAAGGGGCTGGTGTGGGTCTCATCTATTAATAGTGATGGGACTAATATAAATTACGTGGACTCCGTGAAGGGCCGATTCACCATCTCCAGAGACAACGCCAAGAACACGCTGTATCTGCAGATGAATAGTCTGAGAATTGAGGACACGGCTGTGTATCACTGCGCAAGACGGAGGGGTACAGGTATCAACTACTACTACTACTATATGGACGTCTGGGGCAAAGGGACAACGGTCACCGTCTCCTCAGGGAGTGCATCCGCCCC…
B4H	1	Gamma	Kali-121	IgG MBC	IGHV3-30*18,IGHV3-30-5*01	0.881	IGHJ4*02	0.932	TRUE		TRUE	IGHG1	TGAGGTGCAGCTGGTGGAGTCTGGGGGAGGCGTGGTCCAGCCTGGGACGTCCCTGAGACTCTCCTGTGCAGCTTCTGGATTTATTTTTAAGAATCATGGACTTCACTGGGTCCGCCAGGGTCCAGGCAAGGGGCTGGAATGGGTGGCGACCATTTCATATGATGGAGGTGATAAATATTATGCAGACTCCGTGAAGGGCCGATTCACCATCTCCAGAGACAATTCCGACAGTACGGTATTTCTGCAAATGAACAGCCTGAGACCTGAGGACACGGGTATATATTACTGTGCGAAAGACACTGCTTATCAAATAGAAGTGACAGGAGACTTTGAATATTGGGGCCAGGGAACCCAGGTCACCGTCTCCTCACCCTCCACCAAGGGCCCATCGGTCTTCCC…
B5H	1	Mu	Kali-121	IgM MBC	IGHV1-8*02	0.993	IGHJ6*03	0.964	TRUE		TRUE		CATTCCCAGGTGCAGCTGGTGCAGTCTGGGGCTGAGGTGAAGAAGCCTGGGGCCTCAGTGAAGGTCTCCTGCAAGGCTTCTGGATACACCTTCACCAGCTATGATATCAACTGGGTGCGACAGGCCACTGGACAAGGGCTTGAGTGGATGGGATGGATGAACCCTAACAGTGGTAACACAGGCTACGCACAGAAGTTCCAGGGCAGAGTCACCATTACCAGGAACACCTCCATAAGCACAGCCTACATGGAGCTGAGCAGCCTGAGATCTGAGGACACGGCCGTGTATTACTGTGCGAGAGGGGGATGGTGTAGTAGTACCAGCTGCTACTACTACTACATGGACATCTGGGGCAAAGGGACCACGGTCATCGTCTCCTCAGGGAGTGCATCCGCCCCA…
B5K	1	Kappa	Kali-121	IgM MBC	IGKV1-5*03	1	IGKJ2*01	1	TRUE		TRUE		CTGTCTGCATCTGTAGGAGACAGAGTCACCATCACTTGCCGGGCCAGTCAGAGTATTAGTAGCTGGTTGGCCTGGTATCAGCAGAAACCAGGGAAAGCCCCTAAGCTCCTGATCTATAAGGCGTCTAGTTTAGAAAGTGGGGTCCCATCAAGGTTCAGCGGCAGTGGATCTGGGACAGAATTCACTCTCACCATCAGCAGCCTGCAGCCTGATGATTTTGCAACTTATTACTGCCAACAGTATAATAGTTACCCGTACACTTTTGGCCAGGGGACCAAGCTGGAGATCAAACGAACTGTGGCTGCACCATCTGTCTTCATCTTCCCGCCATCTGATGAGCAGTTGAAATCTGGAACTGCCTCTGTTGTGTGCCTGCTGAATAACTTCTATCCCAGAGAG…
B7H	1	Mu	Kali-121	IgM MBC	IGHV3-23D*02,IGHV3-23*04	0.966	IGHJ4*02	1	TRUE		TRUE		CATTCTGAGGTGCAGCTGGTGGAGTCTGGGGGAGGCTTGGTACACCCTGGGGGGTCCCTGAGACTCTCCTGTGCAGCCTCTGGATTCACCTTTAGCAGCTATCCCATGAGCTGGGTCCGCCAGGCTCCAGGGAAGGGGCTGGAGTGGGTCTCAGCTATCAGTGGAAGTGACGGTAGTACATACTACGCAGACTCCGTGAAGGGCCGGTTCATCATCTCCAGAGACAATTCTAAGAACACGCTGTATCTGCAAATGAACAGCCTGAGAGCCGAGGACACGGCCGTGTATTACTGTGCGAAAGATACCCTTTTTCGTTTCTCAGCGGCTGGAACGGGGGAGGACTGGGGCCAGGGAACCCTGGTCACCGTCTCCTCAGGGAGTGCATCCGCCCCAACCCTT…
B8H	1	Gamma	Kali-121	IgG MBC	IGHV3-15*01	0.953	IGHJ4*02	0.977	TRUE		TRUE	IGHG1	GTGCAGCTGGTGGAGTCTGGGGGAGGCTTGGTAAAGCCTGGGGGGTCCCTTAGACTCTCCTGTGCAGCCTCTGGATTCACTTTCAGTAACGCCTGGATGAGCTGGGTCCGCCAGGCTCCAGGGAAGGGGCTGGAGTGGGTTGGCCGTATAAAAAGGAAAACTAATGGGGTGACAATAGACTACGCTGCACCCGTGAAAGGCAGATTTACCATCTCAGGAGATGATTCAAAAACCCCGCTGTATCTACAAATGAACAGCCTACAAACCGAGGACACAGGCGTGTATTACTGTACCACAGGGGGAAATGACTTCAGTTTCTTTGACCACTGGGGCCAGGGAACCCTGGTCACCGTCTCCTCAGCCTCCACCAAGGGCCCATCGGTCTTCCCCCTGGCACCC…
B8L	1	Lambda	Kali-121	IgG MBC	IGLV3-9*01	0.972	IGLJ2*01,IGLJ3*01	1	TRUE		TRUE		CAGTCACTCTCAGTGTCAGTGGCCCTGGGACAGACGGCCAGGATTACCTGTGGGGGAAACAACATTGGAAGTAAAAATGTTCACTGGTACCAGCAGAAGCCAGGCCAGGCCCCTGTCCTGGTCATCTATAAGGATCGCAACCGGCCCTCTGGGATCCCTGGGCGATTCTCTGGCTCCAACTCGGGGAACACGGCCACCCTGACCATCAGCAGAGCCCAAGCCGGGGATGAGGCCGACTATTTCTGTCAGGTGTGGGACAGCAACACTGCGGGGGTACTATTCGGCGGAGGGACCAAGCTGACCGTCCTAGGTCAGCCCAAGGCTGCCCCCTCGGTCACTCTGTTCCC
B9H	1	Mu	Kali-121	IgM MBC	IGHV4-59*08	0.966	IGHJ5*02	1	FALSE	stop codons	FALSE		TTACTACTGGAGCTGAATCCGGCAGCCCCCAGGGAAGGGACTGGAGTGGATTGGGTATATCTATTACAGTGGGAGCAGCAACTACAACCCCTCCCCCAAGAGTCGAGTCACCATATCAGTAGACACGTCCAAGAACCAGTTCTCCCTGAAGCTGAGCTCTGTGACCGCCGCAGACACGGCCGTGTATCAGTGTGCGAGACATTCGAGGGAGGGTAATGCTTCGGGGACTTATTAATCATGGGCGACGTACAATTGCTTCGACCCCTGGGGCCAGGGAACCCTGGTCACCGTCTCCTCAGGGAGTGCATCCGCCCCAACCCTTTTCCCCC
B9Hb	1	Mu	Kali-121	IgM MBC	IGHV3-23D*02,IGHV3-23*04	NA	IGHJ6*03	NA	TRUE		FALSE		???????????????????????????????????????GAAGTGCAGGTGGTGGAGTATGGGGGAGGCTTGGAACAGCCTGGGGGGTCCCTGACACTTTCCTGAGCAGCCTGTGGATTCACCWTTWGCAGYTAWKGMATGAGCTGGGWTCGCCAGGCTACMGGGAAGGGGSTTGARTTGGTCTCAACTATTAGTGGGAGTKGTGATAGCACATRCTGAGCASMTACCGGRAGAGACCGGTTCACCATCTATAGAGAMAWTCCMATSAGCACGCNTGTATCTSCRAATGAACAGCCTGGAGAGGCGAGGACASGSCNCGAWWWTTACTGTGCGMAATSTKCGGRKTYCYTCACCMAAYYCYWMRTCCMMTAMATRGACGTCTGGGGCAAAGGGACCACG…
B9K	1	Kappa	Kali-121	IgM MBC	IGKV3-20*01	NA	IGKJ2*01	NA	TRUE		FALSE		CCTGTCTTTGTCTCCAGGGGAGAGAGCCACCCTCTCCTGCAGGGCCAGTCAGAGTGTTAGCAGCAACTATTTAGCCTGGTACCAGCAGAAACCTGGCCAGGCTCCCAGGCTCCTCATCTATGGTGCATCCAGCGGGGCCACTGGCATCCCAGNCAGGTTCAGTGGCAGTGGGTCTGGGACAGACTTCACTNTCACCATCAGCAGACTGGAGCCTGAAGATTTTGCAGTGTATTACTGTCAGCAGTATGGTAGCTCACCTCCGTACACTTTTGGCCAGGGGACCAAGCTGGAGATCAAACGAACTGTGGCTGCACCATCTGTCTTCATCTTCCCGCCATCTGATGAGCAGTTGAAATCTGGAACTGCCTCTGTTGTGTGCCTGCTGAATAACTTCTATCC…
C10H	1	Mu	Kali-102	IgM MBC	IGHV4-34*01	0.993	IGHJ3*02	0.976	TRUE		TRUE		CATTCCCAGGTGCAGCTGCAGCAGTGGGGCGCAGGACTGTTGAAGCCTTCGGAGACCCTGTCCCTCACCTGCGCTGTCTATGGTGGGTCCTTCAGTGGTTACTACTGGAGCTGGATCCGCCAGCCCCCAGGGAAGGGGCTGGAGTGGATTGGGGAAATCAATCATAGTGGAAGCACCAACTACAACCCGTCCCTCAAGAGTCGAGTCACCGTATCAGTAGACACGTCCAAGAACCAGTTCTCCCTGAAGCTGAACTCTGTGACCGCCGCGGACACGGCTGTGTATTACTGTGCGAGAGGCCTAGCCCCCCAATACGATATTTTGACTGGTTATTATTTAGGGGAAAGTGCGCTTGATATCTGGGGCCAGGGGACAATGGTCACCGTCTCTTCAGGGAGT…
C10K	1	Kappa	Kali-102	IgM MBC	IGKV4-1*01	0.971	IGKJ1*01	0.972	TRUE		TRUE		CCCTGGCTGTGTCTCTGGGCGAGAGGGCCACCATCAACTGCAAGTCCAGCCAGAGTGTTTTATCTAGTTCCAACAATAAGAACTACTTAGCTTGGTACCAGCATAAACCAGGACAGCCTCCTAAGCTACTCATTTACTGGGCATCTACCCGGGAATCCGGGGTCCCTGACCGATTCAGTGGCAGCGGGTCTGGGACAGATTTCACTCTCACCATCAGCAGCCTGCAGGCTGAAGATGTGGCAGTTTATTACTGTCAGCAGTTTTATACTACTCCGCGGACGTTCGGCCAAGGGACCGAGGTGGAAATCAAACGAACTGTGGCTGCACCATCTGTCTTCATCTTCCCGCCATCTGATGAGCAGTTGAAATCTGGAACTGCCTCTGTTGTGTGCCTGCTGA…
C3H	1	Mu	Kali-102	IgM MBC	IGHV4-34*01	0.945	IGHJ3*02	1	TRUE		TRUE		CATTCCCAGGTGCAGCTGCAGCAGTGGGGCGCAGGACTGTTGAAGCCTTCGGAGACCCTGTCCCGCACCTGCGCTGTCTATGGTGCGTCCCTCAGTGGTTCCTACTGGAGTTGGATCCGCCAGTCCCCAGGGAAGGGGCTGGAGTGGATTGGGGAAATCAATCATAGTGGAAGCAGCAGCCACAACCCGTCCCTCAGGAGTCGAGTCACCATGTCAGTCGACACGTCCAAGAACCAGTTCTCCCTGAGCCTGACCTCTGTGACCGCCGCGGACACGGCTGTCTATTACTGTGCGAGAGGCCTAGCCCCCCAATACGATATTTTGACTGGTTATTATTTAGGGGAGACTGCTTTTGATATCTGGGGCCAAGGGACAATGGTCACCGTCTCTTCAGGGAGT…
C3K	1	Kappa	Kali-102	IgM MBC	IGKV4-1*01	0.978	IGKJ1*01	1	TRUE		TRUE		CCCTGGCTGTGTCTCTGGGCGAGAGGGCCACCATCAACTGCAAGTCCAGCCAGAGTGTTTTATACAACTCCAACAATAAGAACTACTTAGCTTGGTACCAGCACAAACCAGGGCAGCCTCCTAAGTTGCTCTTTTACTGGGCATCTACCCGGGAATCCGGGGTCCCTGACCGATTCAGTGGCAGCGGGTCTGGGACAGATTTCACTCTCACCATCAGCAGCCTGCAGGCTGAAGATGTGGCAGTTTATTACTGTCAGCAATATCATAGTACTCCGCGTACGTTCGGCCAAGGGACCAAGGTGGAAATCAAACGAACTGTGGCTGCACCATCTGTCTTCATCTTCCCGCCATCTGATGAGCAGTTGAAATCTGGAACTGCCTCTGTTGTGTGCCTGCTGA…
D10H	1	Gamma	Kali-102	IgG MBC	IGHV4-59*01,IGHV4-59*08	0.875	IGHJ4*02	0.957	TRUE		TRUE	IGHG1	GGAGTCGGGCCCAGGACTGGTGAAGCCTTCGGAGACCCTGTCCCTCACCTGCAGTGTCTCTGGTGACTCCATCAATTTTTACTACTGGAACTGGATCCGGCAGTCCCCAGGGAAGGGACTGGAGTGGATTGCGTATGTGTCTAACCGTGGTGACAGTACGAAGTATAACCCCTCACTCGAGAGTCGAGTCACCATTTCAAGAGAGCCGTCCAAGCGCCAGTCCTCCCTGAAACTGAACTCTGTGACCGCCGCGGACACGGCCGTCTATTATTGTGCCCTATGGAGCAGCTATTTTAGGGGGTACTTTGACTACTGGGGCCAGGGAATCCTGGTCACCGTCTCGTCAGCCTCCACCAAGGGCCCATCGGTCTTCCCCCTGGCACCCTCCTCCAAGAGCAC…
D10K	1	Kappa	Kali-102	IgG MBC	IGKV3-15*01	0.95	IGKJ3*01	1	TRUE		TRUE		CCTGTCTGTGTCTCCAGGGGAAAGAGTCACCCTCTCCTGCAGGGCCAGTCAGAGTGTGAGCACCAATTTAGCCTGGTACCAGCAGAGGCCTGGCCAGGCTCCCAGGCTCCTCATCTATGCTTCTTCCACCAGGGCCACTGGTATCCCAGCCAGGTTCAGTGGCGGTGGGTCTGGGACAGAGTTCACTCTCACCATCAGCAGCCTGCAGTCTGAAGATTTTGCAGTTTATTACTGTCAGCAGTATGGTCACTGGCCTCCTTACACTTTCGGCCCTGGGACTAAAGTGGATATCAAGCGAACTGTGGCTGCACCATCTGTCTTCATCTTCCCGCCATCTGATGAGCAGTTGAAATCTGGAACTGCCTCTGTTGTGTGCCTGCTGAATAACTTCTATCCCAG…
D11K	1	Kappa	Kali-102	IgG MBC	IGKV1D-33*01,IGKV1-33*01	0.906	IGKJ2*03	1	TRUE		TRUE		CCCTGTCTGCATCTGTCGGAGACAGAGTCACCATCACATGCCAGGCGAGTCAGGACATAAACATCTTTTTAAATTGGTATCACCAGAAACCAGGGACAGCCCCTAAGGCCCTGATCTACGATGCAACCGAATTGGTCACAGGGGTCCCATCAAGGTTCAGTGGAAGTGGATCTGGAACACAATTTGTTTTCACCATCAGCAGCCTGCAGCCTGAAGATGTTGGAACATACTACTGTCAGCAGTATGATAATCTCCGGTACAGTTTTGGCCAGGGGACCAAGCTGGAGATCAGACGAACTGTGGCTGCACCATCTGTCTTCATCTTCCCGCCATCTGATGAGCAGTTGAAATCTGGAACTGCCTCTGTTGTGTGCCTGCTGAATAACTTCTATCCCAGAG…
D7H	1	Gamma	Kali-102	IgG MBC	IGHV4-59*01,IGHV4-59*03	0.801	IGHJ4*02	0.935	TRUE		TRUE	NA	GGAGTCGGGCCCAGGACTGGTGAAGCCTTCGGAGACCCTGTCCCTCAATTGCACTGCCTCTGTCTCCATCAATAATTATTACTGGCACTGGATCCGGCAGTCCCAGGGAAAGGGTCTAGAGTGGATCGCCACCATGTCTTACAATGGCAACCCGAAGTACAATCCTTCCGTCGAGAGTCGGGTCACCATTTTAACGTCCAAGAGGCACTCCTCCCTCAGCCTGGCCTCTGTGACCACTGCGGACTCGGCCGTCTATTACTGTGTCCAGTGGACCAGTTATTTTCGGGGATACTTTGACTACTGGGGCCCGGGAATCCTCGTCACCGTCTCCTCAGCCTCCACCAAGGGCCCATCGGTCTTCCCCCTG
D7K	1	Kappa	Kali-102	IgG MBC	IGKV3-15*01	0.876	IGKJ3*01	1	TRUE		TRUE		CCTGTCTCTGTCTCCGGGAGAGAGAGCCACCCTCTCCTGCAGGGCCAGTGAGTATATTGCCACCAACTTAGCCTGGTACCAGCAGAAGCCTGGCCAGGCTCCCAGACTCCTCATATATGCTGCGTCCAATAGGGCCACGGCTATTTCATCCAGGTTTACTGGCGGCGGGTCTGGGACAGAATTCACTCTCACCATCAGCAGCCTGCAGTCTGAAGATTTTGCAGTTTACTACTGCCAGCAGTATAGTCACTGGCCTCCATTCACTTTCGGCCCTGGGACCAAAGTGGAGATCAGAGGAACTGTGGCTGCACCATCTGTCTTCATCTTCCCGCCATCTGATGAGCAGTTGAAATCTGGAACTGCCTCTGTTGTGTGCCTGCTGAATAACTTCTATCCCAG…
D8L	1	Lambda	Kali-102	IgG MBC	IGLV1-47*01	0.966	IGLJ3*02	1	TRUE		TRUE		CAGCCACCCTCAGCGTCTGGGACCCCCGGGCAGAGGGTCACCATCTCTTGTTCTGGAAGCAGGTCCAACATCGGAACTTATTTTGTGTACTGGTACCAGCAGCTCCCAGGAACGGCCCCCAAATTCCTCATGTATAGGAATAATCAGCGGGCCTCAGGGGTCCCTGACCGATTCTCTGGCTCCAAGTCTGGCACCTCAGCCTCCCTGGCCATCAGTGGGCTCCGGTCCGAGGATGAGGCTGATTATTATTGTGCAGCATGGGATGACAGCCTGAGAGGTTGGGTGTTCGGCGGAGGGACCAAGCTGACCGTCCTAGGTCAGCCCAAGGCTGCCCCCTCGGTCACTCTGTTCCCACCCTCG
E11H	1	Mu	Kali-102	IgM MBC	IGHV4-39*01	0.987	IGHJ4*02	1	TRUE		TRUE		AGGTGCAGCTGCAGGAGTCGGGCCCAGGACTGGTGAAGCCTTCGGAGACCCTGTCCCTCACCTGCACTGTCTCTGGTGGCTCCCTCAGCAGTAGTAGTTACTACTGGGGCTGGATCCGCCAGCCCCCAGGGAAGGGGCTGGAGTGGATTGGGACTATCTATTATAGTGGGAGCACCTACTACAACCCGTCCCTCAAGAGTCGAGTCACCATATCCGTAGACACGTCCAAGAATCAGTTCTCCCTGAAACTGAGCTCTGTGACCGCCGCAGACACGGCTGTGTATTACTGTGCGAGACGCGCGGATTGTGCTGGTGGTTGCAATCCCTCCTTTGACTACTGGGGCCAGGGAACCCTGGTCACCGTCTCCTCAGGGAGTGCATCCGCCCCAACCCTTTTCC…
E11H	1	Gamma	Kali-102	IgM MBC	IGHV3-22*02	0.886	IGHJ4*02	0.977	FALSE	stop codon	TRUE	IGHG1	GCAGCTGGTGGAGTCTGGGGGAGGCTTGGTACAGCCCGGGGGGTCCCTGAGACTCTCCTGTGCAGCCTCTGGATTCACCTTCCGTTAACCACTGCATGCAGTGGATATGTCGGGCTCCAGGAAAGGGGCTGGAGTGGGTAGGTTTCAGTAAAAACAAAACTAATCGTGGAACAACAGAATACGCCGCGTCTGTGAAAGGCAGATCCACCATCTCAAGAGATGATTCCAAAAGCATCGCCTATCTACAAATGAACAGCCTGAAAACCGAGGACACGGCCATATATTACTATACCACATGACTACTTTTGGAGTGGTTCTCGGCCTTTGACTACTGGGGGCAGGGAACCCTGGTCACCGTCTCCTCAGCCTCCACCAAGGGCCCATCGGTCTTCCCCCTGG…
E11L	1	Lambda	Kali-102	IgM MBC	IGLV1-44*01	0.99	IGLJ3*02	1	TRUE		TRUE		TCAGCCACCCTCAGCGTCTGGGACCCCCGGGCAGAGGGTCACCATCTCCTGTTCTGGAAGCAGCTCCAACATCGGAAGTGGTACTGTAAACTGGTACCAGCAGCTCCCAGGAACGGCCCCCAAACTCCTCATCTATAGTAATAATCAGCGGCCCTCAGGGGTCCCTGACCGATTCTCTGGCTCCAAGTCTGGCACCTCAGCCTCCCTGGCCATCAGTGGGCTCCAGTCTGAGGATGAGGCTGATTATTACTGTGCAGCATGGGATGACAGCCTGAATGGTCTCCATGTGGTGTTCGGCGGAGGGACCAAGCTGACCGTCCTAGGTCAGCCCAAGGCTGCCCCCTCGGTCACTCTGTTCCC
E6H	1	Mu	Kali-102	IgM MBC	IGHV4-34*01	0.952	IGHJ3*01	0.958	TRUE		TRUE		ATTCCCAGGTGCAGCTGCAGCAGTGGGGCGCAGGACTGTTGAAGCCTTCGGAGACCCTGTCCCTCACCTGCGCTGTCTATGGTGGGTCCTTCAGTGGTCACTACTGGACCTGGATCCGCCAGCCCCCAGGGAGGGGGCTGGAGTGGATTGGGGAAATCAATCATGGTGGAAGTACCAACTACAACCCGTCCCTCCAGAGTCGGCTCACCATATCAGTAGACATGTCCAAGAACCAGTTCTCCCTGAACCTGAACTCTGTGACCGCCGCGGACACGGCTCTTTATTACTGTGCGAGAGGCCTAGCCCCCCAATACGATATTTTGACTGGTTATTATTTAGGGGAAAATGCTTGTGATGTCTGGGGCCAGGGGACAATGGTCACCGTCTCTTCAGGGAGTG…
E6K	1	Kappa	Kali-102	IgM MBC	IGKV4-1*01	0.956	IGKJ1*01	1	TRUE		TRUE		CCCTGGCTGTGTCTCTGGGCGAGAGGGCCACCATCAACTGCAAGTCCAGCCAGAGTGTTTTATCTAGTTCCAACAATAAGAACTACTTAGCTTGGTACCAGCAGAAACCAGGACAGCCTCCTAAACTACTCTTTTACTGGGCATCTACCCGGGAATCCGGGGTCCCTGACCGGTTCAGTGGCAGCGGGTCTGGGACAGACTTCACTCTCACCATCAGCAGCCTGCAGGCTGAAGATGTGGCAGTTTACTACTGTCAGCAATATTATGCAACTCCGCGGACGTTCGGCCAAGGGACCAAGGTGGAAATCAAACGAACTGTGGCTGCACCATCTGTCTTCATCTTCCCGCCATCTGATGAGCAGTTGAAATCTGGAACTGCCTCTGTTGTGTGCCTGCTGA…
E8H	1	Mu	Kali-102	IgM MBC	IGHV4-34*01	0.99	IGHJ4*02	1	TRUE		TRUE		ATTCCCAGGTGCAGCTGCAGCAGTGGGGCGCAGGACTGTTGAAGCCTTCGGAGACCCTGTCCCTCACCTGCGCTGTCTATGGTGGGTCCTTCAGTGGTTACTACTGGACCTGGATCCGCCAGCCCCCAGGGAAGGGGCTGGAGTGGATTGGGGAAATCAATCATAGTGGAAGCACCAACTACAACTCGTCCCTCAAGAGTCGAGTCACCATATCAGTAGACACGTCCAAGAACCAGTTCTCCCTGAAGCTGAGCTCTGTGACCGCCGCGGACACGGCTGTGTATTACTGTGCGAGAGGGAGGAATTACGATATTTTGACTGGTTATTATTTGGGGTACTACTTTGACTACTGGGGCCAGGGAACCCTGGTCACCGTCTCCTCAGGGAGTGCATCCGCCC…
E8L	1	Lambda	Kali-102	IgM MBC	IGLV6-57*01	0.986	IGLJ2*01,IGLJ3*01	1	TRUE		TRUE		TCTGCTACCCGGGTCTTGGGCCAATTTTATGCTGACTCAGCCCCACTCTGTGTCGGAGTCTCCGGGGAAGACGGTAACCATCTCCTGCACCCGCAGCAGTGGCAGCATTGTCAGCAACTATGTGCAGTGGTACCAGCAGCGCCCGGGCAGTTCCCCCACCACTGTGATCTATGAGAGTGACCAAAGACCCTCTGGGGTCCCTGATCGGTTCTCTGGCTCCATCGACAGCTCCTCCAACTCTGCCTCCCTCACCATCTCTGGACTGAAGACTGAGGACGAGGCTGACTACTACTGTCAGTCTTATGATAGCAGCAATCTTGTGGTATTCGGCGGAGGGACCAAGCTGACCGTCCTAGGTCAGCCCAAGGCTGCCCCCTCGGTCACTCTGTTCCCACCCTC…
A10K	2	Kappa	Kali-147	IgG MBC	IGKV4-1*01	NA	IGKJ4*01	1	TRUE		FALSE		??????????TGATCCAGTCTCCATCCACCCTGGCTGTGTCTCTGGGCGAGAGGGCCACCATCAACTGCGAGTCCAGCCAGAGTGTTTTATACAGCTCCAACAATAAGAATTACTTAGCTTGGTACCAGCAGAAATCAGGACAGCCTCTTAAGCTGCTCATTTACTGGGCATCTACCCGGGAATCTGGGGTCCCTGACCGATTCAGTGGCAGCGGGTGTGGGACAGATTTCACTCTCACCATCAGCAGCGTGCAGGGGGAANATGTGGCANTTTATTAGCTGTCAGCMATATTATAATACTCCGCTCACTTTCGGCGGAGGGACCAAGGTGGAGATCAAACGAACTGTGGCTGCACCATCTGTCTTCATCTTCCCGCCATCTGATGAGCAGTTGAAATC…
A12K	2	Kappa	Kali-147	IgG MBC	IGKV3-20*01	0.992	IGKJ4*01	1	TRUE		TRUE		CCCTGTCTTTGTCTCCAGGGGAAAGAGCCACCCTCTCCTGCAGGGCCAGTCAGAGTGTTAGCAGCAGCTACTTAGCCTGGTACCAGCAGAAACCTGGCCAGGCTCCCAGGCTCCTCATCTATGGTGCATCCAGCAGGGCCACTGGCATCCCAGACAGGTTCAGTGGCAGTGGGTCTGGGACAGACTTCACTCTCACCATCAGCAGACTGGAGCCTGAAGATTTTGTAGTGTATTATTGTCAGCAGTATGGTAGCTCACCGCTCACTTTCGGCGGAGGGACCAAGGTGGAGATCAAACGAACTGTGGCTGCACCATCTGTCTTCATCTTCCCGCCATCTGATGAGCAGTTGAAATCTGGAACTGCCTCTGTTGTGTGCCTGCTGAATAACTTCTATCCCA…
A2H	2	Gamma	Kali-147	IgG MBC	IGHV5-51*01	0.925	IGHJ6*02	0.862	TRUE		FALSE	IGHG1	GGATCGGCTGGGTGCGCCAGAGGCCCGGTAAAGGCCTGGAGTGGATGGGAGTCATCTATCCTGGTGACTCTGATAGCAGATACAGCCCGTCCTTCGAAGGCCAGGTCACCATGTCAGTCGACAAGTCCATCACCACCGCCTACCTGCAGTGGAGCAGCCTGAAGGCCTCGGACACCGCCATTTATTACTGTGCGAGACATAGATTGGCAATCGCCGACCAGCACGCCTACTACGACGACGGAATGGATGTCTGGGGCCGAGGGACCGCGGTCAGTGTCTCCTCAGCCTCCACCAAGGGCCCATCGGTCTTCCCCCTGGCACCCTCCTCCAAGAGCACCTCTGGGGGCACAGCAGCCCTGGGCTGCCTGGTCAAGGACTACTTCCCC
A2K	2	Kappa	Kali-147	IgG MBC	IGKV2-30*02	0.978	IGKJ5*01	1	TRUE		TRUE		CCCTGCCCGTCACCCTTGGACAGCCGGCCTCCATCTCCTGCAGGTCTAGTCAAAGCCTCGTTCACAGTGATGGAGACACCTACCTGAATTGGTATCAGCAGAGGCCAGGCCAATCTCCAAGGCGCCTAATTTATAAGGTTTCTAAGCGGGACTCTGGGGTCCCAGACAGATTCAGCGGCAGTGGGTCAGGCACTGATTTCACACTGAAAATCAGCAGGGTGGAGGCTGAGGATGTTGGGGTTTATTACTGCATGCAAGCTACACACTGGCCTCCGGTCACCTTCGGCCAAGGGACACGACTGGAGATTAGACGAACTGTGGCTGCACCATCTGTCTTCATCTTCCCGCCATCTGATGAGCAGTTGAAATCTGGAACTGCCTCTGTTGTGTGCCTGCTGA…
A3K	2	Kappa	Kali-147	IgM MBC	IGKV3-20*01	0.977	IGKJ2*04,IGKJ2*03,IGKJ2*02	0.967	TRUE		TRUE		CCTGTCTTTGTCTCCAGGGGAAAGAGCCACCCTCTCCTGCAGGGCCAGTCAGAGTGTTAGCAGCAGCTCCTTAGTCTGGTACCAGCAGAAACCTGGCCAGGCTCCCAGACTCCTCATCTACGGTGCATCCAGCAGGGCCACTGGCATCCCAGACAGGTTCAGTGGCAGTGGGTCTGGGACAGACTTCACTCTCACCATCAGCAGACTGGAGCCTGAAGATTTTGCAGTGTATTACTGTCAGCAGTATGGTGGCGCACCTCTCGTTTTTGGCCAGGGGACCAAGGTGGAGATCAAGCGAACTGTGGCTGCACCATCTGTCTTCATCTTCCCGCCATCTGATGAGCAGTTGAAATCTGGAACTGCCTCTGTTGTGTGCCTGCTGAATAACTTCTATCCCAG…
A4K	2	Kappa	Kali-147	IgG MBC	IGKV2-30*02	0.906	IGKJ3*01	0.962	TRUE		FALSE		AAGCCTCATACAAAGTAATGGAAACACTTACCTATACTGGTTTCACCAGCGGCCAGGCCAGCCTCCACGGCGCCTAATTTATATGGTTTCTAATCGGGACTCTGGGGTCCCAGACAGATTCAGCGGCAGTGGGTCAGGCACTGCTTTCACACTGAAAATCAGCAGGGTGGAGGCTGACGATGTTGGAATTTATTACTGCATGCAAGGTTCACGCTGGCCTGTCTTCAGTTTCGGCCCTGGGACCAAAGTACACATCAGACGAACTGTGGCTGCACCATCTGTCTTCATCTTCCCGCCATCTGATGAGCAGTTGAAATCTGGAACTGCCTCTGTTGTGTGCCTGCTGAATAACTTCTATCCCAGAGAGGCCAAAGTACAGTGGAAGGTGGATAACGCCCT…
A6K	2	Kappa	Kali-147	IgG MBC	IGKV2-30*02	0.938	IGKJ3*01	0.946	TRUE		TRUE		CCCTGACCGTCACCCTTGGACAGCCGGCCTCCATCTCCTGCAGGTCTAGTCAAAGCCTCGTACAAAGTAATGGAAACACTTACTTGTACTGGTTTCACCAGCGGCCAGGCCAGCCTCCAAGGCGCCTAATTTATATGGTTTCAAATCGGGACTCTGGGGTCCCAGACAGATTCAGCGGCAGTGGGTCAGGCACTGCTTTCACACTGAAAATCAGCAGGGTGGAGGCTGAGGATGTTGGGATTTATTACTGCATGCAAGGTTCACGCTGGCCTGTGTTCAGTTTCGGCCCTGGGACCAAAGTGGAAATCAAACGAACTGTGGCTGCACCATCTGTCTTCATCTTCCCGCCATCTGATGAGCAGTTGAAATCTGGAACTGCCTCTGTTGTGTGCCTGCTGA…
A7H	2	Mu	Kali-147	IgM MBC	IGHV5-51*01	0.956	IGHJ1*01	NA	TRUE		TRUE		CAGGTGCAGCTGGTGCAGTCTGGAGCAGAGGTGAAAAAGCCCGGGGACTCTCTGAAGATCTCCTGTAAGGCTTCTGGATACAGCTTTACCAACTACTGGATCGGCTGGGTGCGCCAGATGCCCGGGAAAGGCCTGGAGTGGATGGGGATCATCTATCCTGGTGACTCTGATACCAGATACAGTCCGTCCTTCCAAGGCCAGGTCACCATCTCAGCCGACAAATCCATCAGAACCGCCTACGTACAATGGAGTAGCCTGAAGGCCTCGGATACCGCCATGTATTATTGTGTGAGATGGGACAGCAGCAGCTGGAACGGGGTGGGCGGGTTCGAGTACTGGGGCCAGGGCGCCCTGGTCAGTGTCTTGTCAGGGAGTGCATCCGCCCCAACCCTTTTCCCC…
A7K	2	Kappa	Kali-147	IgM MBC	IGKV4-1*01	0.961	IGKJ2*01	NA	TRUE		FALSE		CCCTGGCTGTGTCTCTGGGCGAGAGGGCCACCATCAACTGCAAGTCCAGCCAGAATATTTTCTACAGCTCCAACAATAATAACTACTTAACTTGGTACCAGCAGAAACCAGGACAGCCTCCTAAACTGCTCATTTACTGGGCATCTACCCGGGAATCCGGGGTCCCTGACCGATTCAGTGGCAGCGGGTCTGGGACAGATTTCACTCTCACCATCAGCAGCCTGCTGGCTGAAGATGTGGCAGTTTATTACTGTCAGCAATATTATACTACTCCCTACACTTTTGGCCAGGGGACCAAGCTGGAGATCAAACGAACTGTGGCTGCACCATCTGTCTTCATCTTCCCGCCATCTGATGAGCAGTTGAAATCTGGAACTGCCTCTGTTGTGTGCCTGCTGA…
A7L	2	Lambda	Kali-147	IgM MBC	IGLV1-44*01	0.932	IGLJ3*02	0.941	TRUE		TRUE		TCTGCTACCCGGTTCCTGGGCCCAGTCTGTGCTGACTCAGCCACCCTCAGCGTCTGGGACCCCCGGGCAGAGGGTCAACATCTCTTGTTCTGGAAGCACCTCCAACATCGGAAGTAGGACTGTGAACTGGTACCAGCACCTCCCTTTAACGGCCCCCCGACTCCTCATTCATAGGAATAATCAGCGGCCCTCAGGGGTCCCTGACCGATTCTCTGGCTCCAAGTCTGGCACCTCAGCCTCCCTGGCCATCAGTGGACTCCAGTCTGGGGATGAGGGTGATTATTACTGTGCGACATGGGATGGCAGCCTGAATGGTGTGGTGTTCGGCGGAGGGACCAGGCTGAACGTCCTAAGTCAGCCCAAGGCTGCCCCCTCGGTCACTCTGTTCCCACCCTC
B11H	2	Mu	Kali-147	IgM MBC	IGHV4-34*01	0.966	IGHJ4*02	0.974	TRUE		TRUE		CATTCCCAGGTGCAGCTGCAGCAGTGGGGCGCAGGACTGTTGAGGCCTTCGGAGACCTTGTCCCTCACCTGCGCTGTCTATGGTGCGTCCTTCAGTGCTTACTACTGGACCTGGATCCGCCAGCCCCCAGGGAAGGGGCTGGAGTGGATTGGGGAAATCAATCATAGTGGAAGCATCAACTACAACCCGTCCCTCAAGAGTCGAGTGACCATGTCAGTAGACACGTCCAAGAACCAGTTCTCCCTGAATCTGAGCTCTGTGACCGCCGCGGACACGGCTGTGTATTACTGTGCGAGAGTCGCCTATTGTAGTTCTACCAGCTGCTTTGCCGCCTTTGACTACTGGGGCCAGGGAACCCTGGTCTCCGTCTCGTCATGGAGTGCATCCGCCCCAAACCCT…
B11L	2	Lambda	Kali-147	IgM MBC	IGLV1-51*02	0.973	IGLJ2*01,IGLJ3*01	1	TRUE		TRUE		CAGCCGCCCTCAGTATCTGCGGCCCCAGGGCAGAAGGTCACCATCTCCTGTTCTGGAAGCAGCTCCAACATTGGGAATAATTATGTATCCTGGTACCAGCAGCTCCCAGGAACAGCCCCCAAACTCCTCATCCATGAAAATAATAAGCGACCCTCAGGGATTCCTGACCGATTCTCTGGCTCCAAGTCTGGCACGTCAGCCACCCTGGGCATCACCGGACTCCAGACTGGGGACGAGGCCGATTTTTACTGCGCAACATGGGATAGCAGCCTGAGTGCCTGGGTATTCGGCGGAGGGACCAAGCTGACCGTCCTAGGTCAGCCCAAGGCTGCCCCCTCGGTCACTCTGTTCCC
B2H	2	Gamma	Kali-147	IgG MBC	IGHV4-30-4*06,IGHV4-30-4*01	0.904	IGHJ5*02	1	TRUE		TRUE	IGHG1	TCGGGCCCAGGACTGGTGCAGCCTTCACAGACCCTGTCCCTCACCTGCACTGTCTCTGGTTACTCCATCAGCAGAGGTGATAACTTCTGGAGCTGGATTCGCCAGTCCCCAGGGAAGGGCCTGGAGTGGATGGGGTACATCTCTAACACTGGGAGCGCCTACTACACCCCGTCCCTCAAGAGTCGACTTACCATGTCGGTAGACACGTCGATGAACCAGTTCTCCCTGAATCTGAAGTCTGTGACTGCCGCAGACACGGCCACATATTTCTGTGCCAGAGATCATAATATCAGGTCCGGGTGGTTCGACCCCTGGGGCCAGGGAACCCTGGTCACCGTCTCCTCAGCCTCCACCAAGGGCCCATCGGTCTTCCCCCTGGCACCCTCCTCCAAGAGCACC…
B2K	2	Kappa	Kali-147	IgG MBC	IGKV3-15*01	0.969	IGKJ1*01	0.972	TRUE		TRUE		CCCTGTCTGTGTCTCCAGGGGAAAGAGCAACCCTCTCCTGCAGGGCCAGTCAGAGTGTTAGCAGCGACTTAGCCTGGTACCAGCAGAAGCCTGGCCAGGCTCCCAGACTCCTCATCTATGATGCATCCACCAGGGCCACTGGTATCCCAGCCAGGTTCAGTGGCAGTGGGTCTGGGACAGAGTTCACTCTCACCATCAGCAGCATGCAGTCTGAAGATTTTGCAATTTATTACTGTCAGCAGTGTAATAACTGGCCCAGGACGTTCGGCCAAGGGACCAAGGTGGAACTCAAACGAACTGTGGCTGCACCATCTGTCTTCATCTTCCCGCCATCTGATGAGCAGTTGAAATCTGGAACTGCCTCTGTTGTGTGCCTGCTGAATAACTTCTATCCCAGAG…
B4H	2	Gamma	Kali-147	IgG MBC	IGHV3-30-5*02,IGHV3-30*02	0.912	IGHJ4*02	0.955	TRUE		TRUE	IGHG1	TGAGGTGCAGCTGGTGGAGTCTGGGGGAGGCGTGGTCCAGCCTGGGGGGTCCCTGACACTCTCCTGTGCGGCGTCTGGGTTCACCTTCAGGAGTTATGGCATGAACTGGGTCCGCCAGGCTCCAGGCAAGGGGCTGGAGTGGGTGGCTTTTACCGGCTATGATGGCAATATGAGATACTATGCAGACTCCGTGAAGGGCCGATTCACCGTGTCCAGAGACAACTCCCAGAACATGTTATCTCTGCAAATGAACAGCCTGAGACCTGAGGACACGGCTGTCTATTACTGTGCGAAAGAGGGTCTGAGGCGTACTACGCTACTTTGGGGAAACTATTTTGACGACTGGGGCCAGGGAACCCTGGTCACCGTCTCCACAGCCTCCACCAAGGGCCCATCGGT…
B4K	2	Kappa	Kali-147	IgG MBC	IGKV2D-29*02	0.948	IGKJ4*02,IGKJ4*01	0.941	TRUE		TRUE		CCTGTCCGTCACCCCTGGACAGCCGGCCTCCATCTCCTGCAGGTCTGGTCAGAGCCTCCTGCATAGGGATGGAAAGACCTATTTGTCTTGGTACCTGCAGAAGCCAGGCCAGTCTCCACAGCTCCTGATCTTTGAAGTTTCCAACCGGTTCTCTGGAGTGCCAGAGAGGTTCACTGGCAGCGGGTCAGGGACAGATTTCACACTGGAGATCAGCCGGGTGGAGGCTGAGGATGTTGGGGTTTTTTACTGCATGCAAACTATAGACTTTCCGCTCACCTTCGGCGGAGGGACCAAGTTGGAGATCCGACGAACTGTGGCTGCACCATCTGTCTTCATCTTCCCGCCATCTGATGAGCAGTTGAAATCTGGAACTGCCTCTGTTGTGTGCCTGCTGAATAA…
B7H	2	Mu	Kali-147	IgM MBC	IGHV4-34*01	0.935	IGHJ4*01,IGHJ4*02	0.977	TRUE		TRUE		TGTACATTCCCAGGTGCAGCTGCAGCAGTGGGGCGCAGGACTGTTGAAGCCTTCGGAGACCCTGTCCCTCACGTGCGCTGTCTATGGTGGGTCCTTCAGTGGTTACTACTGGACTTGGATCCGCCAGCCCCCAGGGAAGGGACTGGAGTGGATTGGAGAAATCAATAATAGTGGAAAAACCAACTACAACCCGTCCCTCAAAAGTCGAGTCAGCATTTCAATAGACACGTCCAAGAACCAGTTTTCCCTGAAGGTGACTTCTGTGACCGCCGCGGACACAGCTGTCTATTACTGTGCGAGAGGCCCCCAGCAGCACCTGGAACCTCCCTTTGACTACTGGGGCCACGGAACCCTGGTCACCGTCTCCTCAGGGAGTGCATCTGCCCCAACCCTTTTCCC…
B7H	2	Gamma	Kali-147	IgM MBC	IGHV3-9*03,IGHV3-9*01	0.932	NA	NA	FALSE	splicing error	FALSE	NA	CATTCTGAGGTGCAGCTGGTGGAGTCTGGGGGAGGGTTGGTACAGCCTGGCAGGTCCCTGAGACTCTGCTGTGCAGCCTCTGGATTCAGGTTTGATGATTATGCCATACACTGGGTCCGGCAACCTCCAGGGAAGGGCCTGGAGTGGGTCTCACCTATTAGTTGGAATAGTGGTAATATGGACTATGGGGACTCTGTGAAGGGCCGATTCACCATCTCCAGAGACAGCGCCAAGAACTCCCTGTATCTGCAGATGAACAGTATGGGAGCTTCCACCAAGGGCCCATCGGTCTTCCCCCTGGCGCCCTGCTCCAGGAGCACCTCTGGGGGCACAGCGGCCCTGGGCTGCCTGGTCAAGGACTACTTCCCC
B7L	2	Lambda	Kali-147	IgM MBC	IGLV1-47*01	0.945	IGLJ3*02	0.973	TRUE		TRUE		TCTGCTACCGGGTCCTGGGCCCAGTCTGTGCTGACTCAGCCACCCTCAGCGTCTGGGACCCCCGGGCAAAGGGTCACCATCTCTTGTTCTGGAAGCAACTCCAACATCGCGACTAATTATGTGTGCTGGTACCAGCAATACCCAGGAACGGCCCCCAAACCCCTCATCTACAGGACTGATCAGCGGCCCTCAGGGGTCCCTGACCGATTCTCTGGCTCCAAGTCTGGCACCTCAGCCTCCCTGGCCATCAGTGGGCTCCGGTCCGAGGATGAGGCTGATTATTATTGTGCAACATGGGATGACAGCCTGAGTGCCTGGGTGTTCGGCGGAGGGACCAAGTTGACCGTCCTAGGTCAGCCCAAGGCTGCCCCCTCGGTCACTCTGTTCCC
D10H	2	Gamma	Kali-110	IgG MBC	IGHV1-2*02,IGHV1-2*05	0.959	IGHJ6*03	0.966	TRUE		TRUE	IGHG3	CAGGTGCAGCTGGTGCAGTCTGGGGCTGAGGTGAAGAAGCCTGGGGCCTCAGTGAAGGTCTCCTGCAAGACTTCTGGATACACCTTCACCGGCCAGTATATACACTGGGTGCGACAGGCCCCTGGACAAGGGCTTGAGTGGATGGGACGGATCAACCCTAACAGTGGTGGCACAAACTATGAACAGAAATTTCAGGGCAGGGTCACCATGACCAGTGACCCGTCCATCCGCACAGCCTACATGGAGCTCAGCAGGCTGAGATCTGACGACACGGCCGTTTATTACTGTGCGAGAGAGGGGGAGCAGTGGCTGGGACACTACTTCTACTTCTACATGGACGTCTGGGGCAAAGGGACCACGGTCACCGTCTCCTCAGCTTCCACCAAGGGCCCATCGGTC…
D11L	2	Lambda	Kali-110	IgM MBC	IGLV6-57*02	NA	IGLJ1*01	NA	TRUE		FALSE		CTGCTWACCGGTTCTTGGGCCAATTTTATGCTGACTCAGCCCAACTCTGTGTCGGCGTCTCCGGGGAGGACGATAAGTATCTCCTGCACCGGCGTCGGTGTCAGCCTGGCCAACAGTTATGTGCAGTGGTACCAGCAGCGCCCGGGCAGCGCGCCCACCACTGTTATCTATAACGACAAAAAGAGACCGTCTGGGGTCCCTGATCGGTTCTCAGGCTCCATCGACAAATCCTCCAATTCTGCCTCCCTCACCATCTCTGGACTGGAGCCGGAGGACGCCGCTGCCTACTTTTGTCAGACTTATGATCGAAACAATCGTTATGTCTTCGGCTCTGGGACCAACGTCAACGTCCTAGGTCAGCCCAAGGCCAACCCCACTGTCACTCTGTTCCC
D12H	2	Gamma	Kali-110	IgG MBC	IGHV4-38-2*01	0.99	IGHJ4*02	1	TRUE		TRUE	IGHG1	GAGTCGGGCCCAGGACTGGTGAAGCCTTCGGAGACCCTGTCCCTCACCTGCGCTGTCTCTGGTTACTCCATCAGCAGTGGTTACTGCTGGGGCTGGATCCGGCAGCCCCCAGGGAAGGGGCTGGAGTGTATTGGGAGTATCTATCATAGTGGGAGCACCTACTACAACCCGTCCCTCAAGAGTCGAGTCACCATATCAGTAGACACGTCCAAGAACCAGTTCTCCCTGAGGCTGAGCTCTGTGACCGCCGCAGACACGGCCGTGTATTACTGTGCGAGATCCGGGTATTACTATGATAGTAGTGGTTATTACCCAACCCGTTTTGACTACTGGGGCCAGGGAACCCTGGTCACCGTCTCCTCAGCCTCCACCAAGGGCCCATCGGTCTTCCCCCTGGCA…
D2H	2	Mu	Kali-110	IgG MBC	IGHV4-38-2*01	0.829	NA	NA	FALSE	splicing error	FALSE		CAGGTGCAGCTGCAGGAGTCGGGCCCAGGACTGGTGAAGCCTTCGGAGACCCTGTCCCTCACCTGGGAATTAGTCCATCAGCAGTGGTTACAGTGGGTCTGGATCCGGCAGTCCCCGGGGAAGGGACTGCAGTAAATTGGGATTTTCTTTTCTTTCATAGTGGAAGCGCCTACGACAATTCGTCCCTCAAAAATGCTGGGGTCCTGCCATCATTGTCACAGAGAGTCCCAGGGAGTTAACGGGGTGCCAGCTCTTGCCTGGG
D2H	2	Gamma	Kali-110	IgG MBC	IGHV3-48*04	0.918	IGHJ5*02,IGHJ4*02	0.941	TRUE		TRUE	IGHG1	ATTCTGAGGTGCAGCTGGTGGAGTCGGGGGGAGGCTTGGTACAGCCTGGGGGGTCCCTGAGACTCTCCTGTACAGTCTCTGGATTTACTTTCAGTAGTTACAGCATGAACTGGGTCCGCCAGGCTCCAGGGAAGGGGCTGGAGTGGATTTCATACATTCTTAGTAGTGGCACTACCATATACTACGCAGACTCTGTGAAGGGCCGATTCACCATCTCCAGAGACAACGGCAAGAATGTATTGTATCTGCAAATGAATAGTCTGAGAGTCGACGACACGGCTGTATATTACTGTGTGAGACAAACTGGCACCCTCAGAGAGTGGGGCCCGGGAACCCTGGTCACCGTCTCTTCAGCCTCCACCAAGGGCCCATCGGTCTTCCCCCTGGCACCCTCCTCCA…
D4H	2	Gamma	Kali-110	IgG MBC	IGHV3-15*01	0.88	IGHJ4*02	0.93	TRUE		TRUE	IGHG3	TGAGGTGCAGCTGGTGGAGTCTGGGGGAGGCTTGGTGAGGCCTGGGGGGTCCCTCAGACTCGCATGTGCAGCCTCCGGATTCACTTTCAGCAACTCCTGGATGAATTGGGTCCGCCAGGCTGAAGGAAAGCGGCCGGAGTGGGTTGGCCGTATCAGGAGTAAAAGTGATGGTGAGACAACAGAATATGCGCCACCCGTGAAAGGCCGATTCACTATCTCAAGAGATGATTCAAAGAAGACACTGTATCTGCAAATGAAGGGCCTGAAAATCGAGGACACAGCCGTATATTATTGCACCACAGTATTTGACTTTTGGGGCCAGGGAACCCGGGTCACCGTCTCCTCAGCTTCCACCAAGGGCCCATCGGTCTTCCCCCTGGCGCCCTGCTCCAGGAGCAC…
D5L	2	Lambda	Kali-110	IgM MBC	IGLV2-8*01	0.892	IGLJ2*01,IGLJ3*01	1	TRUE		TRUE		TGACTCAGCCTCCCTCCGCGTCCGGGTCTCCTGGACAGTCAGTCACCATCTCCTGCACTGGAGTCACCACTGACTATGACTATGTCTCCTGGTTCCAGCAGCACCCAGGCAAAGCCCCCAAGCTCCTGATTTTTGAGGTCTACAAGCGGCCCTCAGGGGTCCCTGATCGGTTCTCTGGCTCCAAGTCTGGCAACACGGCCTCCCTGACCGTCTCTGGGCTCCAGGCGGAAGATGAGGCTGATTATTACTGCACCTCATATGAAGGGGTCAACGATTTTGTGGTATTCGGCGGAGGGACCAAGCTGACCGTCCTACGTCAGCCCAAGGCTGCCCCCTCGGTCACTCTGTTCCCACCCTCGAGTGAGGAGA
D6H	2	Gamma	Kali-110	IgG MBC	IGHV3-15*01	0.88	IGHJ4*02	0.932	TRUE		TRUE	IGHG3	CATTCTGAGGTGCAGCTGGTGGAGTCTGGGGGAGGCCTGGTGAAGCCTGGGGAATCCCTTAGACTCGCCTGTACAGCCTCCGGATTCACTTTCAGTAACTCCTGGATGAACTGGGTCCGTCAGGCTGAAGGAAAGAGGCCGGAGTGGGTTGGCCGTATTAGAAGTAAAAGTGATGGCGAGACAACAGAATATGCGCCACCCGTGAAAGGCCGATTCACTATTTCAAGAGATGATTCAAAAAAGACACTATATCTGCAAATGACGGGCCTGAAAATCGAGGACACAGCCGTTTACTACTGTACCACAGTCTTTGACTTTTGGGGCCAGGGAACCCGGGTCACCGTCTCCTCAGCTTCCACCAAGGGCCCATCGGTCTTCCCCCTGGCGCCCTGCTCCAGG…
D7H	2	Mu	Kali-110	IgM MBC	IGHV3-15*01	0.953	IGHJ3*02	1	TRUE		TRUE		CATTCTGAGGTGCAGCTGGTGGAGTCTGGGGGAGGCTTAGTAAAGCCTGGGGGGTCCCTTAGACTCTCCTGTGCAGCCTCCGGATTCACTTTCAGTCAGGCCTGGATGAGCTGGGTCCGCCAGGCTCCAGGGAAGGGGCTGGAGTGGGTTGGCCGTGTTAAAAGCAAAACTAATGGTGAGACCACAGACTACGCTGCACCCGTGAAAGGCAGATTCAGCGTCTCAAGAGATGATTCAACAAACACGCTGTATCTGCAAATGAACAGCCTGCAAACCGAGGACACAGCCCTTTATTACTGTACCACATCTCTTTTTACGGCAGTGGCCTATGGTGCTTTTGATATCTGGGGCCAAGGGACAATGGTCACCGTCTCTTCAGGGAGTGCATCCGCCCCAACC…
D8H	2	Gamma	Kali-110	IgG MBC	IGHV1-2*02,IGHV1-2*05	0.895	IGHJ6*02	0.885	TRUE		TRUE	IGHG1	CCAGGTGCAGCTGGTGCAGTCTGGGGCTGAGATGAAGAAGCCTGGGGCCTCAGTGAAGGTCTCCTGCAAGGCTTCTGGATACTCGTACAGCGCCTACTATATGCACTGGGTGCGGCAGGCCCCTGGACAAGGGCCTGAGTGGATGGGACGGATCGACCCTAAGAGTGGCCCCTTAAACTCTGCACGGAAGTTTCGGGGCAGGGTCACCATGACCAGTGACCCGTCCATCAGCACGGCCTATTTGGAACTCAGTAAGCTGACATCTGACGACACGGCCGTTTATTATTGTGCGAGACAACCGGGATCGGGTGACTTACGTGGCTCCTTCTACTACGGATTCGACGTCTGGGGCCAGGGGACCACGGTCATAGTCTCCTCAACCTCCACCAAGGGCCCATC…
D8L	2	Lambda	Kali-110	IgG MBC	IGLV1-44*01	0.872	IGLJ3*02	0.968	FALSE	out of frame	TRUE		GCCACCCTCAGCGTCTGCGATCCCCGGGCAGAGTGTCACCATCTCTTGTTCTGGAAGCAGCCCCAACATCGGAAGAAATATGAAAAGGTACTACTACGAGGTCCCAGCAACGACCCCCAAACTCCTCATGTATCATAGACTTCAGCGGCCCTCAGGGGTCCCTGACGGAATCTCTGGCTCCAAGTCTGGCACCTCAGCCTCCCTGGCCATCAGTGGGCTCCAGTCTGAGGCTGACGGTGATTCTTACTGTGCCCCGTGAGATGACAGCCTCAATGGTCCGGAGTGTTCGGCGGAGGGACCAAGCTGTCCGTCCCGGGTCAGCCCAAGGCTGCCCCCTCGGTCACTCTGTTCCC
E10H	2	Gamma	Kali-110	IgG MBC	IGHV3-15*01	0.88	IGHJ4*02	0.932	TRUE		TRUE	IGHG3	TGAGGTGCAGCTGGTGGAGTCTGGGGGAGGCCTGGTGAAGCCTGGGGAATCCCTTAGACTCGCCTGTACAGCCTCCGGATTCACTTTCAGTAACTCCTGGATGAACTGGGTCCGTCAGGCTGAAGGAAAGAGGCCGGAGTGGGTTGGCCGTATTAGAAGTAAAAGTGATGGCGAGACAACAGAATATGCGCCACCCGTGAAAGGCCGATTCACTATTTCAAGAGATGATTCAAAAAAGACACTATATCTGCAAATGACGGGCCTGAAAATCGAGGACACAGCCGTTTACTACTGTACCACAGTCTTTGACTTTTGGGGCCAGGGAACCCGGGTCACCGTCTCCTCAGCTTCCACCAAGGGCCCATCGGTCTTCCCCCTGGCGCCCTGCTCCAGGAGCAC…
E10K	2	Kappa	Kali-110	IgG MBC	IGKV2-30*02	0.938	IGKJ3*01	0.946	TRUE		TRUE		CCCTGACCGTCACCCTTGGACAGCCGGCCTCCATCTCCTGCAGGTCTAGTCAAAGCCTCGTACAAAGTAATGGAAACACTTACTTGTACTGGTTTCACCAGCGGCCAGGCCAGCCTCCAAGGCGCCTAATTTATATGGTTTCAAATCGGGACTCTGGGGTCCCAGACAGATTCAGCGGCAGTGGGTCAGGCACTGCTTTCACACTGAAAATCAGCAGGGTGGAGGCTGAGGATGTTGGGATTTATTACTGCATGCAAGGTTCACGCTGGCCTGTGTTCAGTTTCGGCCCTGGGACCAAAGTGGAAATCAAACGAACTGTGGCTGCACCATCTGTCTTCATCTTCCCGCCATCTGATGAGCAGTTGAAATCTGGAACTGCCTCTGTTGTGTGCCTGCTGA…
E11L	2	Lambda	Kali-110	IgM MBC	IGLV6-57*02	0.878	IGLJ1*01	0.921	TRUE		TRUE		TCTGCTACCGGTTCTTGGGCCAATTTTATGCTGACTCAGCCCCACTCTGTGTCGGCGTCTCCGGGGCAGACGGTTATTATCTCCTGCACCGGCATTGGTGTCAGCCTGGCCGACAATTATGTGCAGTGGTACCAGCAGCGCCCGGGCAGTGCGCCCACCACTGTGATCTATAACGATAAAAAGAGAGCCTCTGGGGTCCCTGCTCGATTCTCTGGCTCCATCGACAAATCTTCCAATTCTGCGTCCCTCACCATCTCTGGACTGAAGACGGAGGACGCCGCTGCCTACTACTGTCAGACTTATGATAAAAACAATCGTTATGTCTTCGGATCTGGGACCAACGTCAACGTCCTAGGTCAGCCCAAGGCCAACCCCACTGTCACTCTGTTCCC
E12H	2	Gamma	Kali-110	IgG MBC	IGHV4-34*01	0.908	IGHJ5*02,IGHJ4*02	0.943	TRUE		TRUE	IGHG1	CAGTGGGGCGCAGGACTGTTGAAGCCTGCGGAGACCCTGTCCCTCACCTGCGCTGTCTATGGTGGGTCCTTCACTGGTTACTACTGGACCTGGATCCGTCAGCCCCCTGGTAAGGGGCTGGAATGGATTGGGGAGATCAATCATCGTGGAGGCACCGACTACAATCCGTCCCTCAAGAGTCGAGTCACCATTTCTCTTGACACGTCCAAGAACCAGGTGTCCCTGAAACTCCGCTCTGCGACCGCCGTAGACACGGCTGTTTATTACTGTGCGAGAGGCCACGGACGCTATTATTATAGTTACCTTAATCTCTGGGCCCAGGGAACGCTGGTCACCGTCTCCTCAGCCTCCACCAAGGGCCCATCGGTCTTCCCCCTGGCACCCTCCTCCAAGAGCACC…
E12K	2	Kappa	Kali-110	IgG MBC	IGKV1-5*03	0.934	IGKJ2*02,IGKJ2*01	1	TRUE		TRUE		CCCTGTCTGCATCTGTAGGAGACAGAGTCACCATCACTTGCCGGGCCAGTCAGGCTATTAGTCCCTGGTTGGCCTGGTATCAGCAGAAACCAGGGAGAGCCCCTAAACTCCTGATCTATCAGGCGTCCACTTTACAAAGTGCGGTCCCATCAAGATTCAGCGGCAGTGGATCTGGGACAGAATTCACTCTCACCATCACCAGCCTGCAGCCTGAAGATTTTGCAACTTATTACTGCCAACAGTATGGTCGTTATTCCACTTTTGGCCAGGGGACCAAGCTGGAGATCAAACGAACTGTGGCTGCACCATCTGTCTTCATCTTCCCGCCATCTGATGAGCAGTTGAAATCTGGAACTGCCTCTGTTGTGTGCCTGCTGAATAACTTCTATCCCAGAGAGG…
E2K	2	Kappa	Kali-110	IgG MBC	IGKV2-30*02	0.938	IGKJ3*01	0.946	TRUE		TRUE		CCCTGACCGTCACCCTTGGACAGCCGGCCTCCATCTCCTGCAGGTCTAGTCAAAGCCTCGTACAAAGTAATGGAAACACTTACTTGTACTGGTTTCACCAGCGGCCAGGCCAGCCTCCAAGGCGCCTAATTTATATGGTTTCAAATCGGGACTCTGGGGTCCCAGACAGATTCAGCGGCAGTGGGTCAGGCACTGCTTTCACACTGAAAATCAGCAGGGTGGAGGCTGAGGATGTTGGGATTTATTACTGCATGCAAGGTTCACGCTGGCCTGTGTTCAGTTTCGGCCCTGGGACCAAAGTGGAAATCAAACGAACTGTGGCTGCACCATCTGTCTTCATCTTCCCGCCATCTGATGAGCAGTTGAAATCTGGAACTGCCTCTGTTGTGTGCCTGCTGA…
E3H	2	Mu	Kali-110	IgM MBC	IGHV4-39*07	0.969	IGHJ5*02,IGHJ4*02	1	TRUE		TRUE		GTGCAGCTGCAGGAGTCGGGCCCAGGACTGGTGAAGCCTTCGGAGACCCTGTCCCTCACCTGCACTGTCTCTGGTGACTCCATCAGCAGTGATAATTACTACTGGGGCTGGATCCGCCAGCCCCCAGAGAAGGGGCTGGAGTGGATTGGGAGTATCTATTATAGTGGGACCACCTACTACAACCCGTCCCTCAAGAGTCGAGTCACCATATCAGTAGACACGTCCAAGAACCACTTCTCCCTGAACCTGAGCTCTGTGACCGCCGCGGACACGGCCGTATATTACTGTGCGAGAGGTTACGGGTGGATACAACTATCTTGGGGCCAGGGAACCCTGGTCACCGTCTCCTCA
E3K	2	Kappa	Kali-110	IgM MBC	IGKV2-28*01,IGKV2D-28*01	0.966	IGKJ2*01	1	TRUE		TRUE		CCTGCCCGTCACCCCTGGAGAGCCGGCCTCCATCTCCTGCAGGTCTAGTCAGAGCCTCCTGCATACAAATGGAAACAACTATTTGGATTGGTACCTGCAGAAGCCAGGGCAGTCTCCACAACTCTTGATCTATTTGGGTTCTTATCGGGCCTCCGGGGTCCCTGAGAGGTTCAGTGGCAGTGGATCAGGCACAGATTTTACACTGAAGATCAGCAGAGTGGAGGCTGAGGATGTTGGAGTTTATTACTGCATGCAAGCTCTACAAATCCCGTACACTTTTGGCCAGGGGACCAAGCTGGAGATCAAACGAACTGTGGCTGCACCATCTGTCTTCATCTTCCCGCCATCTGATGAGCAGTTGAAATCTGGAACTGCCTCTGTTGTGTGCCTGCTGAATAA…
E4H	2	Gamma	Kali-110	IgG MBC	IGHV4-34*01	0.925	IGHJ4*02	0.953	TRUE		TRUE	IGHG3	GCAGTGGGGCGCAGGACTGTTGAAGCCTTCGGAGACCCTGTCCCTCACCTGCGCTGTCTATGGTGGGTCCTTCAGTGGTTACTACTGGACCTGGATCCGTCAGCCCCCCGGGAAGGGGCTGGAGTGGATTGGTGAAGTCAGTCATCGAGGAAGCACCGACTACACCCCGTCCCTCAAGAGTCGAATCACCATTTCGGCGGACACGTCCAAGAACCAGGTGTCCCTGAAACTGACCTCTGTTACCGCCGCGGACACGGCTGTGTATTACTGTGCGAGAGGCCACGGACGGTATTATTATAGTCATTTTGACCACTGGGGCCAGGGATCCCTGGTCACCGTCTCCTCAGCTTCCACCAAGGGCCCATCCGTCTTCCCCCTGGCGCCCTGCTCCAGGAGCAC…
E4K	2	Kappa	Kali-110	IgG MBC	IGKV1-5*03	0.957	IGKJ2*02,IGKJ2*01	0.943	TRUE		TRUE		CCCTGTCTGCATCTGTAGGAGACAGAGTCACCATCACTTGCCGGGCCAGTCAGAGTATTGATAGGTGGTTGGCCTGGTATCAGCAGACACCAGGGAAAGCCCCTAAACTCCTAATCTATAGGACGTCTAGTTTAGAAAGTGGGGTCCCATCCAGGTTCAGCGGCACTGGATCTGGGACAGAATTCACTCTCACCATCAGCAGCCTGCAGCCTGATGATTTTGCAACTTATTACTGCCAACAGTATAATCGTTATTCCACTTTTGGCCAGGGGACCATACTGGAGATCAAACGAACTGTGGCTGCACCATCTGTCTTCATCTTCCCGCCATCTGATGAGCAGTTGAAATCTGGAACTGCCTCTGTTGTGTGCCTGCTGAATAACTTCTATCCCAGAGAGG…
E5H	2	Mu	Kali-110	IgM MBC	IGHV1-8*02	0.922	IGHJ6*03	1	TRUE		TRUE		CATTCCCAGGTGCAGCTGGTGCAGTCTGGGACTGAAGTGAGGGAGCCTGGGGCCTCAGTGAAGGTCTCCTGCAAGGCTTCTGGATACACCTTCACCAACTATGATATCAACTGGGTGCGACAGGCCACAGGACAAGGGCTTGAGTGGGTGGGATGGATGAACCCTAATAGTGGTGAGACAGGCTATGCACAGGAGTTCCAGGGCAGAATCACCATTACTAGGGACACCTCCATAAGCACAATTTACATGGAGTTGAGCAGCCTGACATCTGAGGACACGGCCGTATATTACTGTGCCAGGGGGGGTTTTTGTACTAGTACCAGCTGCTATTACCACTACATGGACGTCTGGGGCAAAGGGACCACGGTCACCGTCTCCTCAGGGAGTGCATCCGCCCCA…
E5K	2	Kappa	Kali-110	IgM MBC	IGKV1-5*03	0.968	IGKJ2*01	0.972	TRUE		TRUE		CCCTGTCTGCATCTGTAGGAGACAGAGTCACCATCACTTGTCGGGCCAGTCAGAGTGTTAATAGCTGGTTGGCCTGGTATCAGCAGAAACCAGGGAAAGCCCCTAAGGTCCTGATCTATAAGGCAACTAGTTTAGAAAGTGGGGTCCCATCAAGGTTCAGCGGCAGTGAATCTGGGACAGAATTCACTCTCACCATCAGCAGCCTGCAGGCTGATGATTTTGCAACTTATTACTGCCAACAGTATAATGATTTTCCGTACACTTTTGGCCGGGGGACCAAGCTGGAGATCAAGCGAACTGTGGCTGCACCATCTGTCTTCATCTTCCCGCCATCTGATGAGCAGTTGAAATCTGGAACTGCCTCTGTTGTGTGCCTGCTGAATAACTTCTATCCCAGAG…
E6H	2	Gamma	Kali-110	IgG MBC	IGHV4-34*01,IGHV4-34*02	0.92	IGHJ5*02,IGHJ4*02	0.941	TRUE		TRUE	NA	GGGGCGCAGGACTGTTGAAGCCTGCGGAGACCCTGTCCCTCACTTGCGCTGTCTATGGTGGGTCCTTCACTGGTCACTACTGGACCTGGATCCGTCAGCCCCCTGGTAAGGGGCCGGAATGGATTGGGGAAATCAATCATCGTGGAGGCACCGACTACAACCCGTCCCTCAAGAGTCGAGTCACCATTTCACTAGACACGTCCAAGAACCAGGTGTCCCTGAAACTGAGCGCTGTGACCGCCGTAGACACGGCTGTTTATTACTGTGCGAGAGGCCACGGACGTTACTATTATAGTTACCTTGACTCATGGGCCCAGGGAACTCTGGTCACCGTCTCCTCAGCCTCCACCAAGGGCCCATCG?TCTTCCCCCTGGCACCCTC
E6K	2	Kappa	Kali-110	IgG MBC	IGKV1-5*03	0.914	IGKJ2*02,IGKJ2*01	1	TRUE		TRUE		CCCTGTCTGCAGCTGTAGGAGACCGAGTCACCATCACTTGCCGGGCCAGTCAGGCTATTAGTCCCTGGGTGGCCTGGTATCAGCAGAAACCAGGGAAAGCCCCTTCACTCCTTATCTATCAGGCGTCTACTTTACAAAGTGCGGTCCCATTAAGGTTCAGCGGCAGTGGATCTGGGACAGACTTCACTCTCACCATCAGCAGCCTGCAGCCTGAGGATTTTGCAACTTATTTCTGCCAACAGTATGGTCGTTATTCCACTTTTGGCCAGGGGACCAAGCTGGAGATCAAACGAACTGTGGCTGCACCATCTGTCTTCATCTTCCCGCCATCTGATGAGCAGTTGAAATCTGGAACTGCCTCTGTTGTGTGCCTGCTGAATAACTTCTATCCCAGAGAGG…
E7L	2	Lambda	Kali-110	IgM MBC	IGLV6-57*02	0.885	IGLJ1*01	0.912	TRUE		TRUE		TTATGCTGACTCAGCCCCACTCTGTGTCGGCGTCTCCGGGAGAGACGGTAACCATCTCCTGCACCGGCATCGGTGTCAGCCTGGCCGACAATTATGTGCAGTGGTATCAGCAGCGCCCGGGCAGTGCGCCCACCCCTGTGATCTATAACGATAAAAAAAGACCCTCTGGGGTCCCTGCTCGATTCTCTGGCTCCATCGTCAAATCCTCCAATTCAGCCTCCCTCACCATCTCTGGTCTGCAGACTGAGGACGACGGTGTCTACTACTGTCAGACTTATGATAAGAACAATCGTTATGTCTTCGGAGGTGGGACCAAGGTCATCGTCGCGGGTCAGCCCAAGGCCAACCCCACTGTCACTCTGTTCCC
E8H	2	Gamma	Kali-110	IgG MBC	IGHV3-15*01	0.88	IGHJ4*02	0.932	TRUE		TRUE	IGHG3	TGAGGTGCAGCTGGTGGAGTCTGGGGGAGGCCTGGTGAAGCCTGGGGAATCCCTTAGACTCGCCTGTACAGCCTCCGGATTCACTTTCAGTAACTCCTGGATGAACTGGGTCCGTCAGGCTGAAGGAAAGAGGCCGGAGTGGGTTGGCCGTATTAGAAGTAAAAGTGATGGCGAGACAACAGAATATGCGCCACCCGTGAAAGGCCGATTCACTATTTCAAGAGATGATTCAAAAAAGACACTATATCTGCAAATGACGGGCCTGAAAATCGAGGACACAGCCGTTTACTACTGTACCACAGTCTTTGACTTTTGGGGCCAGGGAACCCGGGTCACCGTCTCCTCAGCTTCCACCAAGGGCCCATCGGTCTTCCCCCTGGCGCCCTGCTCCAGGAGCAC…
E8K	2	Kappa	Kali-110	IgG MBC	IGKV2-30*02	0.938	IGKJ3*01	0.946	TRUE		TRUE		CCCTGACCGTCACCCTTGGACAGCCGGCCTCCATCTCCTGCAGGTCTAGTCAAAGCCTCGTACAAAGTAATGGAAACACTTACTTGTACTGGTTTCACCAGCGGCCAGGCCAGCCTCCAAGGCGCCTAATTTATATGGTTTCAAATCGGGACTCTGGGGTCCCAGACAGATTCAGCGGCAGTGGGTCAGGCACTGCTTTCACACTGAAAATCAGCAGGGTGGAGGCTGAGGATGTTGGGATTTATTACTGCATGCAAGGTTCACGCTGGCCTGTGTTCAGTTTCGGCCCTGGGACCAAAGTGGAAATCAAACGAACTGTGGCTGCACCATCTGTCTTCATCTTCCCGCCATCTGATGAGCAGTTGAAATCTGGAACTGCCTCTGTTGTGTGCCTGCTGA…
G10H	2	Gamma	Kali-138	IgG MBC	IGHV4-34*01	0.816	IGHJ5*02	0.9	TRUE		TRUE	IGHG1	AGCGGGGCGCAGGACTGTGGAAGCCTTCAGAGACCCTGTCCCTCACCTGCGCTGTGTCTGGGGCGTCCCTCAGTGGTCATAATTGGATCTGGGTACGCCAGGCCCCAGGGAGGGGGCTGGAGTGGATCGGGGAGGTTACCCATGGGGGAAAGACCAACTACAATCCGTCCCTCAAGAGTCGAGTCACCGTTTCAGTAGACCCCAACGACAATGAAGTCGCCCTGATGCTGAACGGTCTGACCGCCGCGGACACGGCTGTTTACTTCTGCGCGCGAGGTCCCTCTTACGATGTTTTGACTGGATTTTTTTTACATTATTACATTGACCTCTGGGGTCAGGGAGCCGTGGTCACCGTCTCCTCAGCCTCCACCAAGGGCCCATCGGTCTTCCCCCTGGCAC…
G10K	2	Kappa	Kali-138	IgG MBC	IGKV3-20*01	0.91	IGKJ5*01	0.971	TRUE		TRUE		CCCTGTCTTTGTCTCCAGGGGAAACAGCCACCCTCTCCTGCAGGGCCAGTCAGCGTGTCGGCGACACCTACATAGCCTGGTACCAGCAGAGGTCTGGCCGGGCTCCCAGACTCCTCATGTATGCTGCGTCCACCAGGGCCACTGGCATCCCAGACAGGTTCAGTGGCAGTGGGTCTGGGACAGTCTTCACACTCACCATCAGCAGACTGGAGCCTGAGGATTTTGCAGTGTATTACTGTCAGCATTATGATAGTTCCCTGATCACCTTCGGCCAAGGGGCACGACTGGAGATTAGACGAACTGTGGCTGCACCATCTGTCTTCATCTTCCCGCCATCTGATGAGCAGTTGAAATCTGGAACTGCCTCTGTTGTGTGCCTGCTGAATAACTTCTATCCCA…
G11K	2	Kappa	Kali-138	IgM MBC	IGKV3D-20*01	0.961	IGKJ2*01	1	TRUE		TRUE		CCTGTCTTTGTCTCCAGGGGAAAGAGCCACCCTCTCCTGCAGGGCCAGTCAGAGTGTTAGCAGCAGCTTCTTAGCCTGGTACCAACAGAAACTTGGCCTGGCGCCCAGGCTCCTCATCTATGATGCATCCACCAGGGCCACTGGCATCCCAGACAGGTTCAGTGGCAGTGGGTCTGGGACAGACTTCACTCTCACCATCAGCAGACTGGAGCCTGAAGATTTTGCAGTTTATTATTGTCAGCAATATGGGACCTCACCGTACACTTTTGGCCAGGGGACCAAGCTGGAGATCAAACGAACTGTGGCTGCACCATCTGTCTTCATCTTCCCGCCATCTGATGAGCAGTTGAAATCTGGAACTGCCTCTGTTGTGTGCCTGCTGAATAACTTCTATCCCAG…
G1K	2	Kappa	Kali-138	IgM MBC	IGKV1-39*01,IGKV1D-39*01	0.961	IGKJ2*02,IGKJ2*01	1	TRUE		TRUE		CCCTGTCTGCATCTGTAGGAGACAGAGTCACCATCACTTGTCGGGCAAGTCAGAGCATTAGCAGGTTTTTAAATTGGTATCAGCAGAAACCAGGGAAAGCCCCTAAACTCGTGATCTATGCTGCATCCACTTTGCAAAGTGGGGTCCCATCAAGGTTCAGTGGCAGTGGATCTGGGACAGATTTCACTCTCATCATCAGCAGTCTGCAACCTGAGGATTTTGCAACTTACTACTGTCAACAGAGTTACAGAGCCCCTACTTTTGGCCAGGGGACCAAGCTGGAGATCAAACGAACTGTGGCTGCACCATCTGTCTTCATCTTCCCGCCATCTGATGAGCAGTTGAAATCTGGAACTGCCTCTGTTGTGTGCCTGCTGAATAACTTCTATCCCAGAGAGG…
G2H	2	Gamma	Kali-138	IgG MBC	IGHV3-9*01	0.863	IGHJ2*01	0.891	TRUE		TRUE	IGHG1	TGAGGTGCAGCTGGTGGAGTCTGGGGGAGGTTTGGTGCGGCCTGGCAGGTCCCTGAGACTTTCCTGTGCAGCCTCTGGATTTAAGTTTGACGACTATTCCATGCACTGGGTCCGGCAAGCTCCAGGGAAGGGCCTGGAGTGGCTCTCAGGCATTAACTGGAATAGTAATTGGATCGACTATGCGGCCTCTGTGAGGGGGCAATTCACCACATCCAGAGACAACGCCAACAACTCCGTATATCTGCAACTGAATAATCTGAGCCCTGACGACACGGCCCTCTACTTCTGTGCAAGGAGGGCAACTTTTTATGGTTCGGCAGACACAAACTACTACTTTGATCTGTGGGGCCGTGGCGCCTTGGTCAGTGTCTCCTCAGCCTCCACCAAGGGCCCATCGGT…
G4H	2	Gamma	Kali-138	IgG MBC	IGHV3-9*01	0.873	IGHJ2*01	0.891	TRUE		TRUE	IGHG1	TGAGGTGCAGCTGGTGGAGTCTGGGGGAGGTTTGGTACAGCCTGGCAGGTCCCTGAGACTTTCCTGTGCAGCCTCTGGATTCAACTTTGACGACTATTCTATGCACTGGGTCCGGCAAGCTCCAGGGAAGGGCCTGGAGTGGCTCTCAGGCATTAACTGGAGTAGTGATTGGATCGACTATGCGGCCTCTGTGAGGGGGCAATTCACCACATCCAGAGACAACGCCAACAACTCCGTATATCTGCAACTGAATAATCTGAGCCCTGACGACACGGCCCTCTACTTCTGTGCAAGGAGGGCTACTTTTTATGGTTCGGCAGACACAAACTACTACTTTGATCTGTGGGGCCGTGGCGCCTTGGTCATTGTCTCCTCAGCCTCCACCAAGGGCCCATCGGT…
G4L	2	Lambda	Kali-138	IgG MBC	IGLV3-1*01	NA	IGLJ2*01,IGLJ3*01	NA	TRUE		FALSE		TCAGCAGAGGCCTGGCCAGTCTCCTCAATTACTCATCTATAAAGATAAGAAGCGACCCTCTGGGATCCCTGAGCGATTTTCAGGTTCCACTTCGGGGAACACAGCCACTCTGACCGTCAGCGGGACCCAGACTATGGATGAGGCTGACTATTACTGTCAGGCGTGGGACAGAGGCGCTTATGTGGTTTTCGGCGGAGGGACCAAGTTGACCGTCCTAGGTCAGCCCAAGGCTGCCCCCTCGGTCACTCTGTTCCCGCCCTCGAGTGAGGAGA
G5K	2	Kappa	Kali-138	IgM MBC	IGKV1-39*01,IGKV1D-39*01	0.942	IGKJ2*02,IGKJ2*01	0.971	TRUE		TRUE		CCCTGTCTGCATCTGTAGGAGACAGAGTCACCATCAGTTGTCGGGCAAGTCAGAGCATTATGAGATTTTTAAATTGGTATCAGCAGAAGCCAGGGAAAGCCCCTAAACTCCTAATCTATGCTGCATCCACTTTGCAAAGTGGGGTCCCTTCAAGGTTCAGTGGCAGTGGATCTGGGACAGATTTCACTCTCATCATCAGCAGTCTGCAACCTGAAGACTTTGCAACTTACTACTGTCAACAGAGTTACAGAGCCCCTACTTTTGGCCGGGGGACCAAGCTGGAGATCAAACGAACTGTGGCTGCACCATCTGTCTTCATCTTCCCGCCATCTGATGAGCAGTTGAAATCTGGAACTGCCTCTGTTGTGTGCCTGCTGAATAACTTCTATCCCAGAGAGG…
G6H	2	Gamma	Kali-138	IgG MBC	IGHV4-38-2*02	0.816	IGHJ4*02	0.867	TRUE		TRUE	IGHG1	GAGGTGCAGCTGGTGGAGTCGGGCCCAGGACTGGTGAAGCCTTCGCAGACCCTGTCCCTCACCTGCACTGTCTCTAATTTCCCCATTGCCAGTTCTTACTACTGGAACTGGATCCGCCAGTCGCCAGAAAAGGGACTGGAATGGATTGGAAGTGTGTATTTTAGTGGCAGCACCCACTCTAATCCGTCTTTCGCGAGTCGAGTGAGCATGTCGGTGGACACCTCCAAGAGCCAATTCACCCTCAAGTTGACCTCTCTGTCCGCCGCGGACACAGCCGTGTATTATTGTGCCAAAGGGGACACTTCCCGGTTAGCAACCAACTTTGACGACTGGGGCCCGGGAATCCAAGTCATCGTCTCCTCAGCCTCCACCAAGGGCCCATCGGTCTTCCCCCTGGCA…
G6K	2	Kappa	Kali-138	IgG MBC	IGKV4-1*01	0.938	IGKJ4*02,IGKJ4*01	0.964	TRUE		TRUE		CCCTGCCTGTGTCTCTGGGCGAGAGGGCCACCATCAACTGCAAGTCCAGCCAGACTCTTTTATTTACCTCCAACAATAAGGACTACGTAGCTTGGTACCAGCAGAAACCAGGACAGCCTCCTAAGTTGCTCATTTACTGGGCATCTACCCGGGAATCCGGGGTCCCTGACCGCTTCAGTGGCAGCGGGTCTGGGACAGATTTCACTCTCACCATCAACAGCCTGCAGGCTGAAGATGTGGCGGTTTATTATTGTCAGCAATACCTTACTACTCCTCTTACCTTCGGCGGAGGGACCAAGGTGGACATCAGGCGAACTGTGGCTGCACCATCTGTCTTCATCTTCCCGCCATCTGATGAGCAGTTGAAATCTGGAACTGCCTCTGTTGTGTGCCTGCTGA…
G7K	2	Kappa	Kali-138	IgM MBC	IGKV3-20*01	1	IGKJ1*01	1	TRUE		TRUE		CCTGTCTTTGTCTCCAGGGGAAAGAGCCACCCTCTCCTGCAGGGCCAGTCAGAGTGTTAGCAGCAGCTACTTAGCCTGGTACCAGCAGAAACCTGGCCAGGCTCCCAGGCTCCTCATCTATGGTGCATCCAGCAGGGCCACTGGCATCCCAGACAGGTTCAGTGGCAGTGGGTCTGGGACAGACTTCACTCTCACCATCAGCAGACTGGAGCCTGAAGATTTTGCAGTGTATTACTGTCAGCAGTATGGTAGCTCACCTCGCACGTTCGGCCAAGGGACCAAGGTGGAAATCAAACGAACTGTGGCTGCACCATCTGTCTTCATCTTCCCGCCATCTGATGAGCAGTTGAAATCTGGAACTGCCTCTGTTGTGTGCCTGCTGAATAACTTCTATCCCAG…
G8H	2	Gamma	Kali-138	IgG MBC	IGHV4-38-2*02	0.799	IGHJ4*02	0.889	TRUE		TRUE	IGHG1	GTGCAGCTGGTGCAGCTATGGGAATCGGGGCCACGACTGGTGAAGTCTTCGGAGACCCTGTCCCTCACCTGCACTGTCTCCAATTTCCCCTTTATAAGTAGTTATTTTTGGGGCTGGATCCGGCAGCCCCCAGGGAAGAGTCTGGAGTGGCTTGGAAATATCGACTATAAAGGAAACGCCCGCTACAACCCGTCCCTGGAGAGTCGACTCTCCATGTCGGTGGACACATCTAAGAGTCAGTATTCCCTGAGACTGACTTCTGTATCCGTCGCGGACACGGCCGTCTATTATTGTGCGAAAGGGGACACCTCGCGATTAGCAACGAACTTTGACGACTGGGGTCCGGGAACCCTGGTCGTCGTCTCCTCAGCCTCCACCAAGGGCCCATCGGTCTTCCCC…
G8K	2	Kappa	Kali-138	IgG MBC	IGKV4-1*01	0.905	IGKJ4*01	1	TRUE		TRUE		TCTGGGCGAGAGGGCCACCATCCACTGCAAGTCCAGCCAGACTCTCTTTTCCAGCTCCAGCAATAAGGACAGCTTAGCCTGGTACCAGCAGAAACCAGGGCAGCCTCCTAAACTCCTCATTTACTGGGCATCTACCCGGGAATCCGGAGTCCCTGACCGCTTCAGTGGCAGCGGGTCTGGGACAGATTTCACTCTCACCATCAACAGCCTGCAGTCTAAAGATCTGGCAACTTATTATTGTCAGCAATATCATACTACTCCTCTTACTTTCGGCGGAGGGACCAAGGTGGACCTCAAACGAACTGTGGCTGCACCATCTGTCTTCATCTTCCCGCCATCTGATGAGCAGTTGAAATCTGGAACTGCCTCTGTTGTGTGCCTGCTGAATAACTTCTATCC…
H12H	2	Gamma	Kali-138	IgG MBC	IGHV3-9*03	0.836	IGHJ6*03	0.932	TRUE		TRUE	IGHG1	TCTGCAACCCGGTGTACATTCTGAGGTGCAGCTGGTGGAGTCTGGGGGAGGCTTGGTACAGCCTGGCGGCTCAGTGAGACTCTCCTGTTCAGCCTCTGGAGTCAACTTTAGGGACTACGCCATGCACTGGGTCCGGCAGGCTCCTGGGAAGGGCCTGGAGTGGGTCTCAGGCATTAATTGGAATGGGAACAGCCTAAGCTATGCGGACGCCGTAAAGGGCCGATGCACCATTTCCAGAGACAATCCCCAGGGGACCCTCTCACTGCAAATGGACTCTCTGACAGTTGAAGACATGGCCATCTATTATTGTGCAAGGGGTGGCAGCAGTGGCTGGTTCTCTCATCATCTCTATTATTACATGGACGTGTGGGGCAAGGGGACCGCGGTCACCGTCTCCTC…
A10H	3	Gamma	Kali-080	IgG MBC	IGHV3-9*01	0.926	IGHJ4*02	0.974	TRUE		TRUE	IGHG1	TGAGGTGCAGCTGGTGGAGTCGGGGGGAGGCTTGGTACAGCCTGGCAGGTCCCTGAGACTCTCCTGTGCAGGCTCTGGATTCACGTTTGAAAACTATGCCATGCACTGGGTCCGGCAAGTTCCCGGGAAGGGCCTGGAGTGGGTCTCAAGTATTAGTTGGAACAGTGGTAAGATAGCCTATGCGGACTCTGTGAAGGGCCGATTCACCATCTCCAGAGACAACGCCAAGAATTCCCTGGATCTGCAAATGAACAGTCTGCAAACTGAAGACACGGCCGTGTATTATTGTGCAAAAGATATTTTAAAAGTGACTGGAGGCTTTGACTTCTGGGGCCAGGGAACCCTGGTCACCGTCTCAACAGCCTCCACCAAGGGCCCATCGGTCTTCCCCCTGGCACC…
A10L	3	Lambda	Kali-080	IgG MBC	IGLV4-69*01	0.946	IGLJ2*01,IGLJ3*01	0.943	TRUE		TRUE		TCTGCTACCGGTTCTCTCTCCCAGCTTGTGCTGACTCAATCGCCCTCTGCCTCTGCCTCCCTGGGAGCCTCGGTCAAGCTCACCTGCACTCTGAGCAGTGGCCACAGCACCTACG-CCATCGCATGGCATCAGCAGCAGCCAGAGAAGGGCCCTCGTTTCGTGATGAAAATTAATAGTGATGGCAGCCACAACAAGGGGGACGGGATCCCTGATCGCTTTTCAGGCTCCATCTCTGGGGCTGACCGCTACCTCACCATCTCCAGTCTCCAGTCTGACGATGAGGCTGACTATTACTGTCAGACCTGGGGCCCTGGTATTCAGGTATTCGGCGGAGGGACCAAGTTAACCGTCCTAGGTCAGCCCAAGGCTGCCCCCTCGGTCACTCTGTTCCCGCCCTC…
A12H	3	Gamma	Kali-080	IgG MBC	IGHV1-8*02	0.912	IGHJ4*02	1	TRUE		TRUE	NA	CAGGTGCAGCTGGTGCAGTCTGGGGCTGAGGTGAAGAAACCTGGGGCCTCAGTGAGGGTCTCCTGCAAGGCTTCTGGATACTCCTTCACCACCTATGATATGAACTGGGTGCGACAGGCCCCTGGACAAGGGCTTGAGTGGATGGGATGGATGAGTCCTAATAGTGGTAGGACCGGCTTTGCAGAGAAGTTCCAGGGCAGACTCACCCTCACCAGGAACACCTCCACAAATACAGCCTACATGGAGTTGACCAGCCTGACATCTGAGGACACGGCCCTTTATTACTGTACGAGAGGGAGGATCGCTGGCCCAGAGGACTACTGGGGCCAGGGAACCCTGGTCACCGTCTCCTCAGCCTCCACCAAGGGCCCATCG
A2K	3	Kappa	Kali-080	IgG MBC	IGKV1-5*03	0.914	IGKJ1*01	0.971	TRUE		TRUE		CCTGCCTGCGTCTGTAGGAGACGGAGTTACCATCACTTGCCGGGCCAGTCAGAATATTAATTATTGGGTGGCCTGGTATCAGCAGAAACCAGGGAAAGCCCCTAAGCTCCTGATCGATAGGGCCTCCAATTTAGAAAGTGGGGTCCCATCAAGGTTCAGCGGCCGTGGATCTGGGACAGAATTCACTCTCACCATCAGTAGTCTGCAGCCTGATGATTTTGCAACTTATATCTGCCAACAATACTACAACACTCCCTGGACCTTCGGCCAAGGGACCAAGGTGGAAATCAGACGAACTGTGGCTGCACCATCTGTCTTCATCTTCCCGCCATCTGATGAGCAGTTGAAATCTGGAACTGCCTCTGTTGTGTGCCTGCTGAATAACTTCTATCCCAGAGA…
A4H	3	Gamma	Kali-080	IgG MBC	IGHV4-61*02	0.919	IGHJ5*02,IGHJ4*01	0.914	TRUE		TRUE	IGHG1	GGAGTCGGGCCCAGGACTGGTGAAGCCTTCACAGACCCTGTCCCTCACCTGCACTGTCTCTGGTGACTCCATGAGTCGTGATAGTCACTTATGGAACTGGATCCGGCAGACCGCCGGGAAGGGACTGGAGTGGATTGGGCGTGTCTATGCCAGCGGGAGCACCAACTACAACCCCTCCCTCAGGAGTCGAGTCACCATATCAGTAGACAGGTCCAAGAAGCAGTTCTCCCTGAATGTGAGGTCTGTGACCGCCGCAGATACGGCCGTCTATTATTGTGCAAGAGCGGGGTCTGGAGGATTTGATTTCTGGGGCCACGGAGCCCTGGTCACCGTCTCGTCAGCCTCCACCAAGGGCCCATCGGTCTTCCCCCTGGCACCCTCCTCCAAGAGCACCTCTGG…
A4K	3	Kappa	Kali-080	IgG MBC	IGKV1-5*03	0.935	IGKJ1*01	0.967	TRUE		TRUE		CCCTGTCTGCATCTGTAGGAGACGAAGTCACCATCACTTGCCGGGCCAGTCAGAATATTTATAGTTGGTTGGCCTGGTATCAGCAGAAACCAGGGAAAGCCCCTCAGCTCCTGATCGATAAGGCGTCTAGTTTAAAAAGTGAAGTCCCTTCAAGGTTCAGCGGCAGTGGATCTGGGACAGAATTCACTCTCACCATCAGCAGCCTCCAGGCTGATGATTTTGCAACTTATTTCTGCCAGCAGTATTACAATACTCCCTGGACGTTCGGTCAAGGGACCAAGGTGGAAGTCAGTCGAACTGTGGCTGCACCATCTGTCTTCATCTTCCCGCCATCTGATGAGCAGTTGAAATCTGGAACTGCCTCTGTTGTGTGCCTGCTGAATAACTTCTATCCCAGAG…
A5H	3	Mu	Kali-080	IgM MBC	IGHV1-8*01	1	IGHJ6*02	1	TRUE		TRUE		CTGCAACCCGGTGTACATTCCCAGGTGCAGCTGGTGCAGTCTGGGGCTGAGGTGAAGAAGCCTGGGGCCTCAGTGAAGGTCTCCTGCAAGGCTTCTGGATACACCTTCACCAGTTATGATATCAACTGGGTGCGACAGGCCACTGGACAAGGGCTTGAGTGGATGGGATGGATGAACCCTAACAGTGGTAACACAGGCTATGCACAGAAGTTCCAGGGCAGAGTCACCATGACCAGGAACACCTCCATAAGCACAGCCTACATGGAGCTGAGCAGCCTGAGATCTGAGGACACGGCCGTGTATTACTGTGCGAGTTCGGGTATAGCAGCAGCTGGTAGCAGTTACTACTACTACGGTATGGACGTCTGGGGCCAAGGGACCACGGTCACCGTCTCCTCA…
A5K	3	Kappa	Kali-080	IgM MBC	IGKV1-39*01,IGKV1D-39*01	1	IGKJ3*01	1	TRUE		TRUE		CATCTGTAGGAGACAGAGTCACCATCACTTGCCGGGCAAGTCAGAGCATTAGCAGCTATTTAAATTGGTATCAGCAGAAACCAGGGAAAGCCCCTAAGCTCCTGATCTATGCTGCATCCAGTTTGCAAAGTGGGGTCCCATCAAGGTTCAGTGGCAGTGGATCTGGGACAGATTTCACTCTCACCATCAGCAGTCTGCAACCTGAAGATTTTGCAACTTACTACTGTCAACAGAGTTACAGTACCCCTATCACTTTCGGCCCTGGGACCAAAGTGGATATCAAACGAACTGTGGCTGCACCATCTGTCTTCATCTTCCCGCCATCTGATGAGCAGTTGAAATCTGGAACTGCCTCTGTTGTGTGCCTGCTGAATAACTTCTATCCCAGAGAGGCCAAAG…
A6H	3	Gamma	Kali-080	IgG MBC	IGHV4-61*02	0.891	IGHJ4*02	0.93	TRUE		TRUE	IGHG1	GGAGTCGGGCCCAGGACTGCTGAAGCCTTCACAGACCCTGTCCCTCACCTGCAGTCTCTCTGGTGCCTCCATGGACAGTGATAGTCACTATTGGAACTGGATCCGGCAGCCCGCCGGGAAGCGACTGGAGTGGATTGGGCGTGTCTATTCCAGTGGGAGCACTAATTACAGCCCCTCCCTCAGGAGTCGGGTCACCATATCAGTGGACAGGTCCAAGACTCACTTCTCCCTGCAGCTGACGTCTGTGACCGCCGCAGATTCGGCCGTCTATTACTGTGCAAGAGCGGGATCTGGAGGATTTGACTTCTGGGGACAGGGAACGCTGGTCACCGTCTCCTCAGCCTCCACCAAGGGCCCATCGGTCTTCCCCCTGGCACCCTCCTCCAAGAGCACCTCTGG…
A6K	3	Kappa	Kali-080	IgG MBC	IGKV1-5*03	0.94	IGKJ1*01	1	TRUE		TRUE		CCTGTCTGCATCTGTAGGCGACAGAGTCACCATCACTTGCCGGGCCAGCCAGAGTATTAATAGATGGTTGGCCTGGTATCAGCAGAAACCAGGGAAAGCCCCTAAACTCTTGATCAATAAGGCGTCAAGTTTAGAAAGTGGGGTCCCATCGAGGTTCAGCGGCAGTGGATCTGGGACAGAATTCTCTCTCACCATCAGCAGCCTGCAGCCTGAAGATTTTGCAACTTACATCTGCCAACAGTATTATAATGCTCCCTGGACGTTCGGCCAAGGGACCAAGGTGGAAATCAGACGAACTGTGGCTGCACCATCTGTCTTCATCTTCCCGCCATCTGATGAGCAGTTGAAATCTGGAACTGCCTCTGTTGTGTGCCTGCTGAATAACTTCTATCCCAGAGA…
A7H	3	Mu	Kali-080	IgM MBC	IGHV4-61*02	1	IGHJ5*02	1	TRUE		TRUE		TCTGCAACCGGTGTACATTCCCAGGTGCAGCTGCAGGAGTCGGGCCCAGGACTGGTGAAGCCTTCACAGACCCTGTCCCTCACCTGCACTGTCTCTGGTGGCTCCATCAGCAGTGGTAGTTACTACTGGAGCTGGATCCGGCAGCCCGCCGGGAAGGGACTGGAGTGGATTGGGCGTATCTATACCAGTGGGAGCACCAACTACAACCCCTCCCTCAAGAGTCGAGTCACCATATCAGTAGACACGTCCAAGAACCAGTTCTCCCTGAAGCTGAGCTCTGTGACCGCCGCAGACACGGCCGTGTATTACTGTGCGAGATGGGTGGGAGCCACCCCGGGGTTGCCCGGCAAGTACAACTGGTTCGACCCCTGGGGCCAGGGAACCCTGGTCACCGTCTCC…
A7L	3	Lambda	Kali-080	IgM MBC	IGLV8-61*01	1	IGLJ2*01,IGLJ3*01	1	TRUE		TRUE		GGAGCCATCGTTCTCAGTGTCCCCTGGAGGGACAGTCACACTCACTTGTGGCTTGAGCTCTGGCTCAGTCTCTACTAGTTACTACCCCAGCTGGTACCAGCAGACCCCAGGCCAGGCTCCACGCACGCTCATCTACAGCACAAACACTCGCTCTTCTGGGGTCCCTGATCGCTTCTCTGGCTCCATCCTTGGGAACAAAGCTGCCCTCACCATCACGGGGGCCCAGGCAGATGATGAATCTGATTATTACTGTGTGCTGTATATGGGTAGTGGCATTTCCGTATTCGGCGGAGGGACCAAGCTGACCGTCCTAGGTCAGCCCAAGGCTGCCCCCTCGGTCACTCTGTTCCCGCCCTCGAGTGA
A8H	3	Gamma	Kali-080	IgG MBC	IGHV4-61*02	0.845	IGHJ4*02	0.925	TRUE		TRUE	NA	AGGTGCAGCTGGTGGAGTCGGGCCCAGGACTCGTGAAGCCTTCACAGACCCTGTCCCTCACCTGCAATGTCTCTGGTGCCTCCATGGACAGTGACAGTCACTTGTGGAATTGGATTCGGCAGCCCGTCGGGAAGCGACTGGAGTGGATTGGGCGTGTCTATCCCAGTGGCAGCACCAATTATGGCCACCTCAGGGGTCGGGTGACCATTTCAGTGGACAGGTCCAAGACACAGTTCTCCCTGAAACTGACGTCTGTGACCGCCGCCGATTCGGCCGTTTATTACTGTGCAAGAGCGGGAACTGGAGGCTTTGACTTCTGGGGCCAGGGACTCCTGGTCACCGTCTCCGCAGCCTCCACCAAGGGCCCATCG
A8K	3	Kappa	Kali-080	IgG MBC	IGKV1-5*03	0.898	IGKJ1*01	0.882	TRUE		TRUE		CCTGTCTGCATCTGTGGGCGACAGAGTCACCATCACTTGCCGGGCCAGTCAGAATATTCATAGTTGGTTGGCCTGGTATCAACAGAAACCAGGCAAAGCCCCTAAACTCCTGATTAATAAGGCGTCAAGTTTAGAAAGTGGGGTCCCATCGAAGTTCAGCGGCAGCGGATCTGGGACTGAATTCTCTCTCACCATTGATAGCCTGCAGCCTGATGATTTTGCAACCTATATCTGTCAACAGTATTGGAATACTCCCTGGACATTCGGCCAGGGGACCAGGGTGGATATCAGACGAACTGTGGCTGCACCATCTGTCTTCATCTTCCCGCCATCTGATGAGCAGTTGAAATCTGGAACTGCCTCTGTTGTGTGCCTGCTGAATAACTTCTATCCCAGAGA…
A9H	3	Mu	Kali-080	IgM MBC	IGHV3-23*01,IGHV3-23D*01,IGHV3-23D*02	1	IGHJ6*02	1	TRUE		FALSE		TGGATTCACCTTTAGCAGCTATGCCATGAGCTGGGTCCGCCAGGCTCCAGGGAAGGGGCTGGAGTGGGTCTCAGCTATTAGTGGTAGTGGTGGTAGCACATACTACGCAGACTCCGTGAAGGGCCGGTTCACCATCTCCAGAGACAATTCCAAGAACACGCTGTATCTGCAAATGAACAGCCTGAGAGCCGAGGACACGGCCGTATATTACTGTGCGATGGGGGGGACGTATTACTATGATAGTAGTGGTTATTACTACTACTACTACGGTATGGACGTCTGGGGCCAAGGGACCACGGTCACCGTCTCCTCAGGGAGTGCATCCGCCCCAACCCTTTTCCCCCTCGTCTC
A9K	3	Kappa	Kali-080	IgM MBC	IGKV1D-33*01,IGKV1-33*01	1	IGKJ5*01	1	FALSE	out of frame	TRUE		CCCTGTCTGCATCTGTAGGAGACAGAGTCACCATCACTTGCCAGGCGAGTCAGGACATTAGCAACTATTTAAATTGGTATCAGCAGAAACCAGGGAAAGCCCCTAAGCTCCTGATCTACGATGCATCCAATTTGGAAACAGGGGTCCCATCAAGGTTCAGTGGAAGTGGATCTGGGACAGATTTTACTTTCACCATCAGCAGCCTGCAGCCTGAAGATATTGCAACATATTACTGTCAACAGTATGATAATCTCCCTGATCACCTTCGGCCAAGGGACACGACTGGAGATTAAACGAACTGTGGCTGCACCATCTGTCTTCATCTTCCCGCCATCTGATGAGCAGTTGAAATCTGGAACTGCCTCTGTTGTGTGCCTGCTGAATAACTTCTATCCCAGA…
A9L	3	Lambda	Kali-080	IgM MBC	IGLV1-51*02	1	IGLJ3*02	1	TRUE		TRUE		AGCCGCCCTCAGTGTCTGCGGCCCCAGGACAGAAGGTCACCATCTCCTGCTCTGGAAGCAGCTCCAACATTGGGAATAATTATGTATCCTGGTACCAGCAGCTCCCAGGAACAGCCCCCAAACTCCTCATCTATGAAAATAATAAGCGACCCTCAGGGATTCCTGACCGATTCTCTGGCTCCAAGTCTGGCACGTCAGCCACCCTGGGCATCACCGGACTCCAGACTGGGGACGAGGCCGATTATTACTGCGGAACATGGGATAGCAGCCTGAGTGCTTGGGTGTTCGGCGGAGGGACCAAGCTGACCGTCCTAGGTCAGCCCAAGGCTGCCCCCTCGGTCACTCTGTTCCC
B11H	3	Mu	Kali-080	IgM MBC	IGHV4-38-2*01	1	IGHJ5*02	1	TRUE		TRUE		CAGGTGCAGCTGCAGGAGTCGGGCCCAGGACTGGTGAAGCCTTCGGAGACCCTGTCCCTCACCTGCGCTGTCTCTGGTTACTCCATCAGCAGTGGTTACTACTGGGGCTGGATCCGGCAGCCCCCAGGGAAGGGGCTGGAGTGGATTGGGAGTATCTATCATAGTGGGAGCACCTACTACAACCCGTCCCTCAAGAGTCGAGTCACCATATCAGTAGACACGTCCAAGAACCAGTTCTCCCTGAAGCTGAGCTCTGTGACCGCCGCAGACACGGCCGTGTATTACTGTGCGAGACTAGGGGGCCCAGCGGGTTGGTTCGACCCCTGGGGCCAGGGAACCCTGGTCACCGTCTCCTCAGGGAGTGCATCCGCCCCAACCCTTTTCCCCCTCGTCTCCTGT…
B11L	3	Lambda	Kali-080	IgM MBC	IGLV2-11*01	0.993	IGLJ1*01	1	TRUE		TRUE		CTGCTACCGGTTCCTGGGCCCAGTCTGTGCTGACTCAGCCTCGCTCAGTGTCCGGGTCTCCTGGACAGTCAGTCACCATCTCCTGCACTGGAACCAGCAGTGATGTTGGTGGTTATAACTATGTCTCCTGGTACCAACAGCACCCAGGCAAAGCCCCCAAACTCATGATTTATGATGTCAGTAAGCGGCCCTCAGGGGTCCCTGATCGCTTCTCTGGCTCCAAGTCTGGCAACACGGCCTCCCTGACCATCTCTGGGCTCCAGGCTGAGGATGAGGCTGATTATTACTGCTGCTCATATGCAGGCAGCTACACTTATGTCTTCGGAACTGGGACCAAGGTCACCGTCCTAGGTCAGCCCAAGGCCAACCCCACTGTCACTCTGTTCCC
B12H	3	Gamma	Kali-080	IgG MBC	IGHV3-33*06	0.902	IGHJ3*02,IGHJ3*01	1	TRUE		TRUE	NA	TGAGGTGCAGCTGGTGGAGTCTGGGGGAGGCGTGGTCCAACCTGGGAGGTCCCTGAGACTGTCCTGTACAGCGTCTGGATTCATGTTCAGTAATTATGGCATGCACTGGGTCCGCCAGGCTCCAGGCAAGGGGCTGGAGTGGGTGGCTTCTATCTGGTATGATGGAACTAGGCAAAACTATGGAGACTCCGTGAAGGGCCGATTCACCATCTCCAGAGTCAGTTCCAAAAACACTCTCTATCTGCAAATGAACAGCCTCAGAGTCGAGGACACGGCCATTTACTACTGTGCAAAAGATAGGAGGGAGCAAAGGATGATAGCGCCAGGAGACCAAGGTGTTTTTGACGCTTGGGGCCAAGGGACAATGGTCACCGTCTCTTCAGCCTCCACCAAGGGCCC…
B12K	3	Kappa	Kali-080	IgG MBC	IGKV1-8*01	0.917	IGKJ1*01	0.938	TRUE		TRUE		CACCCTGCATCTAGAGGAGACAGAGTCACCATCTCTTGTCGGGCGAGTCAGGGTGTCAGCACTTATTTAGCCTGGTATCAGCAGAAACCAGGGAATGCCCCTGAACTCCTGATCTATAATGCATACACTTTGCAAACTGGGGNCCCGTCAAGGTTCAGCGGCAGTGGGTCTGGGACAGATTTCACTCTCACCATCAGCCGCCTGGACTCTGAAGATTTTGCAACTTATTACTGTCAACAATATTATACTTACCCTCGAACGTTCGGCCAAGGGACCAAAGTGGAAGTCAAGCGAACTGTGGCTGCACCATCTGTCTTCATCTTCCCGCCATCTGATGAGCAGTTGAAATCTGGAACTGCCTCTGTTGTGTGCCTGCTGAATAACTTCTATCCCAGAGAG…
B4L	3	Lambda	Kali-080	IgG MBC	IGLV2-14*01	0.933	IGLJ3*02	0.921	TRUE		TRUE		GAGGGTGGGAACAGAGTGACCGAGGGGGCAGCCTTGGGCTGACCTAGGACGGCCAAATTGGTCCCTCCGCCGAACACCCAACTACTTTTACTTCCATATGAGCAACAATAATAATAAGCCTCGTCCTCAGCCTGGAGCCCAGAGATTGTCAGGGAGGCCGTGTTGCCAGACTTGGAGCCAGAGAACCGATCAGAAACCCCTGTGGGCCGATTAATGACATCATAAATAATGAGTTTGGGGGCTTTGCCTGGGTGTTGTTGGTACCAGGAGACATAATTATAACCACCAACGTCATTACTGGTTCCAGTGCAGGAGATGGTGATCGACTGTCCAGGAGACCCAGACACGGAGGCAGGCTGAGTCAGCACAGACTGGGCCCAGGAACCGGTA
B5H	3	Mu	Kali-080	IgM MBC	IGHV4-61*02	1	IGHJ6*02	1	TRUE		TRUE		GCAACCGGTGTACATTCCCAGGTGCAGCTGCAGGAGTCGGGCCCAGGACTGGTGAAGCCTTCACAGACCCTGTCCCTCACCTGCACTGTCTCTGGTGGCTCCATCAGCAGTGGTAGTTACTACTGGAGCTGGATCCGGCAGCCCGCCGGGAAGGGACTGGAGTGGATTGGGCGTATCTATACCAGTGGGAGCACCAACTACAACCCCTCCCTCAAGAGTCGAGTCACCATATCAGTAGACACGTCCAAGAACCAGTTCTCCCTGAAGCTGAGCTCTGTGACCGCCGCAGACACGGCCGTGTATTACTGTGCGAGGGTTATGGTTCGGGGAGTTATAGGGTCCTACGGTATGGACGTCTGGGGCCAAGGGACCACGGTCACCGTCTCCTCAGGGAGTGCA…
B5L	3	Lambda	Kali-080	IgM MBC	IGLV3-21*02	1	IGLJ3*02	1	TRUE		TRUE		GCCACCCTCGGTGTCAGTGGCCCCAGGACAGACGGCCAGGATTACCTGTGGGGGAAACAACATTGGAAGTAAAAGTGTGCACTGGTACCAGCAGAAGCCAGGCCAGGCCCCTGTGCTGGTCGTCTATGATGATAGCGACCGGCCCTCAGGGATCCCTGAGCGATTCTCTGGCTCCAACTCTGGGAACACGGCCACCCTGACCATCAGCAGGGTCGAAGCCGGGGATGAGGCCGACTATTACTGTCAGGTGTGGGATAGTAGTAGTGATCATGAGGTGTTCGGCGGAGGGACCAAGCTGACCGTCCTAGGTCAGCCCAAGGCTGCCCCCTCGGTCACTCTGTTCCC
B8L	3	Lambda	Kali-080	IgG MBC	IGLV4-69*01	NA	NA	NA	NA		FALSE		????????????????????CAGSCTGTGGTGACTCAGTCGCCCTCTGCYTTGGCCTCCGTGGGAGCTTCSRTCAATTTCACCTGCAMTCKGAGCAGTGGGCACAACGATTASGASCATCGCATGGCATCAGCAGCGACCAGAGAAGGGCCCTCGGTACATTATGAAGATTAACAGTGATGGCAGCCACATCAAGGGGGACGGCATCCCTGATCGCTTCTCAGGCTCCAAGTCTGGGGCTGAGCGCTACCTCA-GTATCYCCAGGCTTYAYTTATAKSAGGAGGGGGACTATTA?????????????????????????????????????????????????????????????????????????????????????????????????????????…
C10H	3	Gamma	Kali-080	IgG MBC	IGHV3-23D*02,IGHV3-23*04	0.925	IGHJ4*02	0.977	TRUE		TRUE	IGHG3	GTGCAGCTGGTGGAGTCTGGGGGAGCCTTGGTACAGCCTGGGGGGTCCCTGAGACTGTCCTGTGTAACCTCTGGATTCACCTTTAGCTCCTATGCCATGACCTGGGTCCGCCAGGCTCCAGGGAAGGGGCTGGAATGGGTCTCAGGTATTAGTTCCGGTGGCTTTATCACATACTACGCAGACTCCGTGAAGGGCCGCTTCACCATCTCCAGAGACAATTCCAAGAACACAGTGTATTTGCAAATGAACAGCCTGAGAGCCGAGGACACGGCCCTATATTACTGTGCGAAAGGAATGGGCAGTAATATTTATGTGGGCTTTGACTATTGGGGCCAGGGAACCCTGGTCACCGTCTCCTCAGCTTCCACCAAGGGCCCATCGGTCTTCCCCCTGGCGCCC…
C10K	3	Kappa	Kali-080	IgG MBC	IGKV3-20*01	0.965	IGKJ1*01	1	TRUE		TRUE		CCCTGTCTTTGTCTCCAGGGGAAAGAGCCACCCTCTCCTGCAGGGCCAGTCAGATTGTAAGCAGCAACTACTTAGCCTGGTACCAGCAGAAACCTGGCCAGGCTCCCAGGCTCCTCATCTTTGGTGCATCCAGCAGGGCCACTGGCATCCCAGACAGGTTCAGTGGCAGTGGGTCTGACACAGACTTCACTCTCACCATCCGCAGACTGGAGTCTGAAGATTTTGCAGTGTATTACTGTCACCAGTATGGTAGCTCACCGGGGACGTTCGGCCAAGGGACCAAGGTGGAAATCAAACGAACTGTGGCTGCACCATCTGTCTTCATCTTCCCGCCATCTGATGAGCAGTTGAAATCTGGAACTGCCTCTGTTGTGTGCCTGCTGAATAACTTCTATCCCA…
C11H	3	Mu	Kali-080	IgM MBC	IGHV1-69*01,IGHV1-69D*01	0.997	IGHJ4*02	0.975	TRUE		TRUE		CCCTGTCTTTGTCTCCAGGGGAAAGAGCCACCCTCTCCTGCAGGGCCAGTCAGAGTGTTAGCAGCTACTTAGCCTGGTACCAACAGAAACCTGGCCAGGCTCCCAGGCTCCTCATCTATGATGCATCCAACAGGGCCACTGGCATCCCAGCCAGGTTCAGTGGCAGTGGGTCTGGGACAGACTTCACTCTCACCATCAGCAGCCTAGAGCCTGAAGATTTTGCAGTTTATTACTGTCAGCAGCGTAGCAACTGGCTCACTTTCGGCGGAGGGACCAAGGTGGAGATCAAACGAACTGTGGCTGCACCATCTGTCTTCATCTTCCCGCCATCTGATGAGCAGTTGAAATCTGGAACTGCCTCTGTTGTGTGCCTGCTGAATAACTTCTATCCCAGAGAGG…
C11K	3	Kappa	Kali-080	IgM MBC	IGKV3-11*01	1	IGKJ4*01	1	TRUE		TRUE		CATTCCCAGGTGCAGCTGGTGCAGTCTGGGGCTGAGGTGAAGAAGCCTGGGTCCTCGGTGAAGGTCTCCTGCAAGGCTTCTGGAGGCACCTTCAGCAGCTATGCTATCAGCTGGGTGCGACAGGCCCCTGGACAAGGGCTTGAGTGGATGGGAAGGATCATCCCTATCTTTGGTACAGCAAACTACGCACAGAAGTTCCAGGGCAGAGTCACGATTACCGCGGACGAATCCACGAGCACAGCCTACATGGAGCTGAGCAGCCTGAGATCTGAGGACACGGCCGTGTATTACTGTGCGAGAGAAAGCAGCTCCGGGGATCTTGACTACTGGGGCCAGGGAACGCTGGTCACCGTCTCCTCA
C1H	3	Mu	Kali-080	IgM MBC	IGHV4-39*01	1	IGHJ5*02	1	TRUE		TRUE		GGGCCCAGGACTGGTGAAGCCTTCGGAGACCCTGTCCCTCACCTGCACTGTCTCTGGTGGCTCCATCAGCAGTAGTAGTTACTACTGGGGCTGGATCCGCCAGCCCCCAGGGAAGGGGCTGGAGTGGATTGGGAGTATCTATTATAGTGGGAGCACCTACTACAACCCGTCCCTCAAGAGTCGAGTCACCATATCCGTAGACACGTCCAAGAACCAGTTCTCCCTGAAGCTGAGCTCTGTGACCGCCGCAGACACGGCTGTGTATTACTGTGCGAGACATGGGGAGGAAGATTGTAGTGGTGGTAGCTGCTACTCAGGGGCCAACT
C2H	3	Gamma	Kali-080	IgG MBC	IGHV3-9*01	0.94	IGHJ5*02	0.944	TRUE		TRUE	IGHG1	TGAGGTGCAGCTGGTGGAGTCTGGGGGAGGCTTGGTACAGCCTGGCAGGTCGGTGAGACTCTCCTGTGCAGCCTCTGCATTCACCTTTGATGATTATGGCATGCACTGGGTCCGGCAAGCTCCAGGGAGGGGCCTGGAGTGGGTCTCAAGTATCAGTTGGAATAGTGGTAAGATAGCCTATGCGGACTCTGTGAAGGGGCGATTCACCATCTCCAGAGACAACGCCAAGAACTCCCTGCATCTGCAAATGAGGAATCTGACAGCTGAGGACACGGCCTTCTATTACTGTGCAAAAGATATCTTAAGAGTAGTAGGGGGTATTGACACCTGGGGCCAGGGAACGCTGGTCTCCGTCTCCTCAGCCTCCACCAAGGGCCCATCGGTCTTCCCCCTGGCACC…
C5H	3	Mu	Kali-080	IgM MBC	IGHV3-30-3*03,IGHV3-30*04	1	IGHJ3*02	1	TRUE		TRUE		CTGCAACCGGTGTACATTCTGAGGTGCAGCTGGTGGAGTCTGGGGGAGGCGTGGTCCAGCCTGGGAGGTCCCTGAGACTCTCCTGTGCAGCCTCTGGATTCACCTTCAGTAGCTATGCTATGCACTGGGTCCGCCAGGCTCCAGGCAAGGGGCTGGAGTGGGTGGCAGTTATATCATATGATGGAAGTAATAAATACTACGCAGACTCCGTGAAGGGCCGATTCACCATCTCCAGAGACAATTCCAAGAACACGCTGTATCTGCAAATGAACAGCCTGAGAGCTGAGGACACGGCTGTGTATTACTGTGCGAGAAATAATATGATAGTAGTGGTCCAGGATGCTTTTGATATCTGGGGCCAAGGGACAATGGTCACCGTCTCTTCAGGGAGTGCATCCG…
C5L	3	Lambda	Kali-080	IgM MBC	IGLV2-5*01	1	IGLJ2*01,IGLJ3*01	1	FALSE	out of frame	TRUE		CTGCTACCGGTTCCTGGGCCCAGTCTGTGCTGACTCAGCCTCCCTCCGTGTCCGGGTCTCCTGGACAGTCAGTCACCATCTCCTGCACTGGAACCAGCAGTGATGTTGGGAGTTATGACTATGTCTCCTGGTACCAACAGCACCCAGGCACAGTCCCCAAACCCATGATCTACAATGTCAATACTCAGCCCTCAGGGGTCCCTGATCGTTTCTCTGGCTCCAAGTCTGGCAATACGGCCTCCATGACCATCTCTGGACTCCAGGCTGAGGACGAGGCTGATTATTAGTGCTGCTCATATACAAGCAGTGCCACTTATGGTATTCGGCGGAGGGACCAAGCTGACCGTCCTAGGTCAGCCCAAGGCTGCCCCCTCGGTCACTCTGTTCCCGCCCTCGAGT…
C5Lb	3	Lambda	Kali-080	IgM MBC	IGLV3-1*01	NA	IGLJ2*01,IGLJ3*01	NA	TRUE		FALSE		-CTGCTACCGGGTTTAATTCTAAGTTTACCGWCAYGCTATGAGCCGACKCAGCCACCTTCAGTGTACRGGTCCCCAGGACAGACAGCCAGCGTAMCATGCTTKGGAGATAARGTGGGGGATAAATATGCTT-GTTGGTATCAGCAGA-AGCCAGGCCAGTCMCCTGTGYTGGTCATCTATCAAGATAGCAAGCGGCCSTCAGGGATCCTTGAGCGATTGTCTGGATCCAAGTCTGGGAACACAGCCACTCTGTCC
C6K	3	Kappa	Kali-080	IgG MBC	IGKV4-1*01	0.956	IGKJ4*01	1	TRUE		TRUE		CCTGGCTGTGTCTCTGGGCGAGAGGGCCACCATCAACTGCAAGTCCAGCCAGAGTATTTTGTACAGGTCCAACTATAAGAACTACTTAGCTTGGTACCAGCAGAAGCCAGGACAGCCTCCTAAGGTCCTCATTTACTGGGCATCTACCCGGGAATCCGGGGTCCCTGACCGATTCAGTGGCAGCGGGTCTGGGACAGATTTCACTCTCACCATCAGCAGCCTGCAGGCGGAGGATGTGGCAATTTATTACTGTCAACAATATTATGGTACTCCGCTCACTTTCGGCGGAGGGACCAAGGTGGAGATCAAACGAACTGTGGCTGCACCATCTGTCTTCATCTTCCCGCCATCTGATGAGCAGTTGAAATCTGGAACTGCCTCTGTTGTGTGCCTGCTGAA…
D12H	3	Gamma	Kali-080	IgG MBC	IGHV3-9*01	0.953	IGHJ4*02	0.955	TRUE		TRUE	IGHG1	CATTCTGAGGTGCAGCTGGTGGAGTCTGGGGGAGGCTTGGTACAGCCTGGCAGGTCCCTGAGAATCTCCTGTGCAGCCTCTGGATTCACCTTTGATGATTATGCCATGCACTGGGTCCGACAAGCTCCAGGGAAGGGCCTGGAATGGGTCTCCAGTATTAGTTGGAACAGTGGTATAATAGCCTATGCGGACTCTGTGAAGGGCCGATTCATCATCTCCAGAGACAACGCCAAGAACTCCCTGTATCTGCAAATGAACAGTCTGAATGCTGAGGACACGGCCTTGTATTATTGTGCAAAAGATATTTTAAAAGTGGCTGGCGGCTTTGACTTCTGGGGCCAGGGAACCCTGGTCAGCGTCTCCTCAGCCTCCACCAAGGGCCCATCGGTCTTCCCCCTG…
D12L	3	Lambda	Kali-080	IgG MBC	IGLV4-69*01	0.937	IGLJ3*02	0.971	TRUE		FALSE		?TGCTACCGGTTCTCTCTCCCAGCTTGTGCTGACTCAATCGCCCTCTGCCTCTGCCTCCCTGGGAGCCTCGGTCACACTCACCTGCAATCTGAGCAGTGAATACAGCAGGTACGCCATCGCATGGCATCAGCAGCAGCCAGAGAAGGGCCCTCGATACTTGATGAAGGTTAACAGTGATGGCAGCCATAACAAGGGGGACGGGATCCCTGATCGCTTCTCAGGCTCCATCTCTGGGACTGAGCGCTACCTCAGCATCTCCAGTCTCCAGTCTGAGGATGAGGGTGACTATTATTGTCAGACCTGGGCCACTGG-CATTCAGGTGTTCGGCGGAGGGACCAAGTTGACCGTCCTAGGTCAGCCCAAGGCTGCCCCCTCGGTCACTCTGTTCCCGCCCTCG…
E1H	3	Mu	Kali-125	IgM MBC	IGHV4-61*02	0.956	IGHJ4*02	1	TRUE		TRUE		GTGCAGCTGCAGGAGTCGGGCCCAGGACTGGTGAAGCCTTCACAGACCCTGTCCCTCACCTGCGCTGTCTCTGGTGGCTCCATCAGCAGTGGTAGTTTCTACTGGAGCTGGATCCGGCAGCCCGCCGGGAAGGGACTGGAATTGATTGGACGTATGTATACCAGTGGGACCACCAACTACAACCCCTCCCTCAAGAGTCGAGTCACCATATCAGCAGACACGTCCAAGAACCAGTTCTCCCTGAAGCTGAACTCTGTGACCGCCGCGGACACGGCCATCTATTTCTGTGCGAGAGGGACGGGTCACTATGGTTCGGGGAGCTACTTTGACTACTGGGGCCAGGGAACCCTGGTCACCGTCTCCTCAGGGAGTGCATCCGCCCCAACCCTTTTCCCCCCT…
E1K	3	Kappa	Kali-125	IgM MBC	IGKV1-5*03	0.98	IGKJ4*01	1	TRUE		TRUE		GTCTGCATCTGTAGGAGACAGAGTCACCATCACTTGCCGGGCCAGTCGGGGTATTAGTAGCTGGTTGGCCTGGTATCAGCAGAAACCAGGGAAAGCCCCTAAGCTCCTGATCTATAAGGCATCTAATTTAGACAGTGGGGTCCCATCAAGGTTCAGCGGCAGTGGATCTGGGACAGAATTCACTCTCACCATCAGCAGCCTGCAGCCTGATGATTTTGCAACTTATTACTGCCAACAGTATAATAGTTATTCCCAGCTCACTTTCGGCGGAGGGACCAAGGTGGAGATCAAACGAACTGTGGCTGCACCATCTGTCTTCATCTTCCCGCCATCTGATGAGCAGTTGAAATCTGGAACTGCCTCTGTTGTGTGCCTGCTGAATAACTTCTATCCCAGAGA…
E2H	3	Mu	Kali-125	IgM MBC	IGHV1-46*03,IGHV1-46*01	0.905	IGHJ4*02	0.977	TRUE		TRUE		TCTGCAACCGGTGTACATTCCCAGGTGCAGCTGGTGCAGTCGGGGGCTGAGGTGAAGGAGCCTGGGGCCTCAGTAAAACTTTCCTGCAAGGCATCTGGATACACCTTCACCACCTACTATGTGCACTGGGTGCGACAGGCCCCTGGACAAGGGCTTGAGTACATGGGCATAGTCAACCCTAATAATGGTGACACACTGTACGCACAGAAGTTCCATGGCAGAGTCGCCATGACCAGTGACACGTCCACGAGCACAGTCTACTTGGAGCTGAGCGGCCTGAGATCTGAGGACACGGCCATATATTACTGTGTAAGAGAAAAACATGGGGGATTTTTTGACTACTGGGGCCAGGGAACCCTGGTCGCCGTCTCCTCAGGGAGTGCATCCGCCCCAACCCTT…
E2K	3	Kappa	Kali-125	IgM MBC	IGKV3-15*01	0.98	IGKJ1*01	0.972	TRUE		TRUE		CTGTCTGTGTCTCCAGGGGAAAGAGCCACCCTCTCCTGCAGGGCCAGTCAGAGTGTTAGCAGCAACTTAGCCTGGTACCAGCAGAAACCTGGCCAGGCTCCCAGGCTCCTCATCTATGGTGCAACCACCAGGGCCACTGGTATCCCAGTCAGGTTCAGTGGCAGTGGGTCTGGGACAGAGTTCACTCTCACCGTCAGCAGCCTGCAGTCTGAAGATTTTGCAGTCTATTACTGTCAGCAGTATAATGACTGGCCTAGGACGTTCGGCCAAGGGACCAAGGTGGAGATCAAACGAACTGTGGCTGCACCATCTGTCTTCATCTTCCCGCCATCTGATGAGCAGTTGAAATCTGGAACTGCCTCTGTTGTGTGCCTGCTGAATAACTTCTATCCCAGAGAG…
E2L	3	Lambda	Kali-125	IgM MBC	IGLV7-43*01	0.916	IGLJ3*02	1	FALSE	out of frame	TRUE		GGAGCCCTCACTGACTGTGTCCCCAGGAGGGACAGTCACTCTCACCTGTGCTTCCAGCACTGGAGCAGTCACCAGTGGTCACCTTCCAACCTGGTTCCAGCAGAAACATGGCCAAACACCCAGGTCACTGATTTACGCTACAACCAACAGACTCTCCTGGACCCCTGCCCGGTTCTCAGGCTCCCTCCTTGGGGGCAAAGCTGCCCTGACATTGTCAACTGTGCAGCCTGAGGACGAGGCTGAGTATTACTGCCTGCTCATGTGTAGTGGTGGTCGGTGGGTGTTCGGCGGAGGGACCAAGCTGACCGTCCTAGGTCAGCCCAAGGCTGCCCCCTCGGTCACTCTGTTCCCACCCTC
E3H	3	Mu	Kali-125	IgM MBC	IGHV3-48*03	0.993	IGHJ4*02	1	TRUE		TRUE		TACATTCTGAGGTGCAGCTGGTGGAGTCTGGGGGAGGCTTGGTACAGCCTGGAGGGTCCCTGAGACTCTCCTGCGCAGCCTCTGGATTCACCTTCAGTAGTTATGAAATGAATTGGGTCCGCCAGGCTCCAGGGAAGGGGCTGGAGTGGGTTTCATACATTAGTAGTAGTGGTAGTACCATATACTACGCAGACTCTGTGAAGGGCCGATTCACCATCTCCAGAGACAACGCCAAGAACTCACTGTATCTGCAAATGAACAGCCTGAGAGCCGAGGACACGGCTGTTTATTACTGTGCGAGAACTGGGGATTATGACTACTGGGGCCAGGGAACCCTGGTCACCGTCTCCTCAGGGAGTGCATCCGCCCCAACCCTTTTCCCCCTCGTCTCCTGT
E3L	3	Lambda	Kali-125	IgM MBC	IGLV2-11*01	0.985	IGLJ2*01,IGLJ3*01	0.974	FALSE	out of frame	TRUE		TCTGCTACCGGTTCCTGGGCCCAGTCTGTGCTGACTCAGCCTCGCTCAGTGTCCGGGTCTCCTGGACAGTCAGTCACCATCTCCTGCACTGGAACCAGCAGTGATGTTGGTGGTTATAACTATGTCTCCTGGTTCCAACAACACCCAGGCAAAGCCCCCAAATTCATGATTTATGATGTCAGTAAGCGGCCCTCAGGGGTCCCTGATCGCTTCTCTGGCTCCAAGTCTGGCAACACGGCCTCCCTGACCATCTCTGGGCTCCAGGCTGAGGATGAGGCTGATTATTACTGCTGGTCATATGCAGGCAGCTGTGGTTTTCGGCGGAGGGACCAAGCTGACCGTCCTAGGTCAGCCCAAGGCTGCCCCCTCGGTCACTCTGTTCCCACCCTC
E3Lb	3	Lambda	Kali-125	IgM MBC	IGLV3-1*01	NA	IGLJ1*01	NA	TRUE		FALSE		TCTGCTACCTCTTTTTGTTTCTGTAACWCCGTATGRGAKSACACAGCAGCCCTCAGGGTCTGTKYSCACAGGRCAGCCAGCCAGCATCCCRTGCTCTGCAGAGATATTGGTGGATATATATGCTGCGCNGGTATCAGCAGAAGCAMAGGCCAGTCSCCTGTGCTGGTCATGWATCAAGATGAGAAAGCGGCCCTCAGGATKCCCTGAGCGATTYTCTGGCTCCAAMTSTGGGAACA-NAGCCACTCTGACCATCA-KCGGGACKCCAGGCTATGGATATGAC-K-AGYTATTACTGWCAGGSCTGGGATCAGCASMGCTGATGTTTTCGGAACTGGGACCAAGGTCACCGTCCTACGTCCTASCTCAGCCMAMSCCTKCCCCCYCKGTCACTCTGTTCC…
E4H	3	Mu	Kali-125	IgM MBC	IGHV4-59*01	0.968	IGHJ4*02	1	TRUE		TRUE		GGAGTCGGGCCCAGGACTGGTGAAGCCTTCGGAGACCCTGTCCCTCACCTGCTCTGTCTCTGGTGGCTCCATCAGTAATTCCTACGTGAGCTGGATCCGGCAGCCCCCAGGGAAGGGACTGGAGTGGATTGGGTATATCTATTACAGTGGGGGCACCAACTACAACCCCTCCCTTAAGAGTCGAGTCACCATTTCAGTAGACACGTCCAAGAACCAGTTCTCCCTGAAGCTGAGCTCCGTGACCGCTGCGGACACGGCCGTGTATTACTGTGCGAGAGGTAAAATCTACTTTGACTACTGGGGCCAGGGAACCCTGGTCACCGTCTCCTCAGGGAGTGCATCCGCCCCAACCCTTTTCCCCCTCGTCTCC
E4K	3	Kappa	Kali-125	IgM MBC	IGKV1-5*03	0.957	IGKJ1*01	1	TRUE		TRUE		CCCTGTCTGCATCCGTAGGAGACAGAGTCACCATCACTTGCCGGGCCAGTCAGAGTATTAGTAGTTGGTTGGCCTGGTATCAGCTGAAACCAGGGAAGGCCCCTAAACTCCTGATTTATAAGGCGTCCAGTTTAGAAAGTGGGGTCCCATCGAGATTCAGCGGCAGTGGATCTGGGACAGAATTCACTCTCACCATCAGCAGCCTGCAGCCTGGTGATTTTGCAACTTATTACTGCCAACAGTATAATAGTTATGCTTTGGCGTTCGGCCAAGGGACCAAGGTGGAAATCAAACGAACTGTGGCTGCACCATCTGTCTTCATCTTCCCGCCATCTGATGAGCAGTTGAAATCTGGAACTGCCTCTGTTGTGTGCCTGCTGAATAACTTCTATCCCAGAG…
F2H	3	Gamma	Kali-077	IgG MBC	IGHV4-4*07	0.941	IGHJ6*03	0.981	TRUE		TRUE	IGHG1	GTGCAGCTGCAGGAGTCGGGCCCAGGACTGGTGAAGCCTTCGGAGACCCTGTCCCTCACCTGCACTGTCTCTGGTGGCTCCATCAGTAATTACTACTGGAGCTGGATCCGGCAGCCCGCCGGGAAGGGACTGGAGTTTATTGGGCGTCTGTATAGCAGTGGGAGCACCAAGTACAACCCCTCCCTCCAGAGTCGAGTCACCGTGTCAGTGGACACGTCCAAGAGTCAGTTCTCCCTGAAGGTGAGTTCCGTGACCGCCGCGGACACGGCCGTCTACTACTGTGCGAGAGCGGGACGTACCCGGGAGAGTTACCACTATTACTACATGGACGTCTGGGGCAAAGGGACCACGGTCACCGTCTCCTCAGCCTCCACCAAGGGCCCATCGGTCTTCCCCCTG…
F2K	3	Kappa	Kali-077	IgG MBC	IGKV3-20*01	0.981	IGKJ2*03	1	TRUE		TRUE		CCTGTCTTTGTCTCCAGGGGAAAGAGCCACCCTCTCCTGCAGGGCCAGTCAGAGTGTTAGCAGCAGCTACTTAGCCTGGTACCAGCAGAAACCTGGCCAGGCTCCCAGGCTCCTCATCTTTGGTGCATCCAGCAGGGCCACAGGCATCCCAGACAGGTTCAGTGGCAGTGGGTCTGGGACAGACTTCAGTCTCACCATCAGCAGACTGGAGCCTGAAGATTTTGCAGTGTATTACTGTCACCAGTATGATAGCTCACCCGACAGTTTTGGCCAGGGGACCAAGCTGGAGATCAAACGAACTGTGGCTGCACCATCTGTCTTCATCTTCCCGCCATCTGATGAGCAGTTGAAATCTGGAACTGCCTCTGTTGTGTGCCTGCTGAATAACTTCTATCCCAG…
F3H	3	Mu	Kali-077	IgM MBC	IGHV4-39*01	1	IGHJ6*03	1	TRUE		TRUE		TCTGCAACCGGTGTACATTCCCAGGTGCAGCTGCAGGAGTCGGGCCCAGGACTGGTGAAGCCTTCGGAGACCCTGTCCCTCACCTGCACTGTCTCTGGTGGCTCCATCAGCAGTAGTAGTTACTACTGGGGCTGGATCCGCCAGCCCCCAGGGAAGGGGCTGGAGTGGATTGGGAGTATCTATTATAGTGGGAGCACCTACTACAACCCGTCCCTCAAGAGTCGAGTCACCATATCCGTAGACACGTCCAAGAACCAGTTCTCCCTGAAGCTGAGCTCTGTGACCGCCGCAGACACGGCTGTGTATTACTGTGCGAGCGTAGTAGTACCAGCTTATTACTACTACTACTACTACATGGACGTCTGGGGCAAAGGGACCACGGTCACCGTCTCCTCAGGG…
F3L	3	Lambda	Kali-077	IgM MBC	IGLV2-14*01	NA	IGLJ3*02	NA	TRUE		FALSE		-CTTCAGGTGCACTGGGTCTCCTAGGACAGTCTA-T-CACCA-TCTCCTGCACTGGAACCAGCAGTGACGTTGGTGGTTATAACNNTGTCTCCTGGTACCAACAGCACCCAGGCAAAGCCCCCAAACTCATGATTTATGATGTCGATAACCGGCCCTCAGGGGTTTCTAATCGCTTCTCTGGCTCCAAGTCTGGCAACACGGCCTCCCTGACCATCTCTGGGCTCCAGG-CTGAGGACGAGGCTGATTATTACTG
F9H	3	Mu	Kali-077	IgM MBC	IGHV3-7*01	0.955	IGHJ6*03	1	TRUE		TRUE		TCTGCAACCGGTGTACATTCTGAGGTGCAGCTGGTGGAGTCTGGGGGAGGCTTGGTCCAGCCTGGGGGGTCCCTGAGACTCTCCTGTGCAGCCTCTGGATTCACCTTTAGTACCTATTGGATGACCTGGGTCCGCCAGGCTCCAGGGAAGGGGCTGGAGTGGGTGGCCAACATACAGCCAGATGGAAGTGGGAAGTACTATGTGGACTCTCTGAAGGGCCGATTCACCGTCTACAGAGACAACGCCAAGAACTCACTGTATCTACAGATGAACAGCCTGAGAGCCGAGGACACGGGTGTGTATTATTGTGCTTCGTACCAGCTGCTATTTCGTTACTACTACATGGACGTCTGGGGCAAAGGGACCACGGTCACCGTCTCCTCAGGGAGTGCATCCGCC…
F9L	3	Lambda	Kali-077	IgM MBC	IGLV1-36*01	NA	NA	NA	FALSE	stop codon	FALSE		CTGCTACCGGTTCCTGGGCCCAGTCTGTGCTGACTCAGGAAGCCTCGGTGTCAGGGACCGTGGGACAGAAGGTCACCCTCTCTTGTAGTGGAAACAGCAACAACGTTGGAAGTTATGCTGTGGGCTGGTACCAACAGACTTCTCACGGTGGTCTCAAAAGTGTGATGTTTGGAGATTCTCTGCCCTCAGGGATCCCTGACC??????????????????????????????????????????????????????????????????????????????????????????????????CAGCTCCAACATCGGAAATAATGCTGTAAACTAATACCAGCAACTCCCAGGTCAGCCCAAGGCTGCCCCCTCGGTCACTCTGTTCCCGCCCTCGAGTGAG…
H10H	3	Gamma	Kali-077	IgG MBC	IGHV5-51*03	0.889	IGHJ1*01	0.906	TRUE		TRUE	IGHG1	TACTAAAAGAGCCGGGGGAGTCTCTGAAGATCTCCTGTAAGGGTTCTGCATACAACTTTGCCGCCCACTGGATCGCCTGGGTGCGCCAGAAGCCCGGGAAAGGCCTAGAGTGGATGGGGATCATTAATCCCGCTGACTCAGATACCAGGTACAGCCCGTCCTTCCGAGGCCAGGTCACCATCTCAGCCGACAAGTCCATCGCCACCGCCTACCTTCAGTGGAACAGCCTTCAGGCCGCGGACCTCGCCACCTATTACTGCGCGAGACAGGACAAGGAATATCTCCAATTGTGGGGACAGGGCACCGTGGTCAGCGTCTCCTCTGCCTCCACCAAGGGCCCATCGGTCTTCCCCCTGGCACCCTCCTCCAAGAGCACCTCTGGGGGCACAGCAGCCCTGG…
H10K	3	Kappa	Kali-077	IgG MBC	IGKV1-12*01,IGKV1D-12*01	0.922	IGKJ4*01	1	TRUE		TRUE		CCTGTCTGCAGCTGTGGGAGACAGAGTCACCATCACTTGTCGGGCGAGTCAGGGTATTGGCAGGTACTTAGCCTGGTATCAGCAGAAACCAGGGAAGGTCCCTAAACTCCTAATCTCTGCTGCATCTCGTTTGGAAGGTGGGGTCCCATCAAGGTTCAGCGGCAGTGGATCTGGGTCAGATTTCACTCTCACAATCAGCAGTCTGCAGCCTGAAGATGTTGCAACTTACTTTTGTCAACAGGCTAACAGTTTCCCTCTCACTTTCGGCGGAGGGACCAAGGTGGAGATCACACGAACTGTGGCTGCACCATCTGTCTTCATCTTCCCGCCATCTGATGAGCAGTTGAAATCTGGAACTGCCTCTGTTGTGTGCCTGCTGAATAACTTCTATCCCAGAGA…
H8H	3	Gamma	Kali-077	IgG MBC	IGHV4-39*01	0.964	IGHJ4*02	1	TRUE		TRUE	IGHG1	GGAGTCGGGCCCAGGACTGGTGAAACCTTCGGAGACCCTGTCCCTCACCTGCACTGTCTCTGGTGGCTCCATCAGCAGTAGTCTTTACTACTGGGGCTGGATCCGCCAGCCCCCAGGGAAGGGACTGGAGTGGATTGGGAATATCTATTATAGTGGGATCACCTATTACAACCCGTCCCTCACGAGTCGAGTCACCATATCCGTAGACACGTCCAAGGACCAGTTCTCCCTGAAGCTGAGCTCTGTGACCGTCGCAGACACGGCTGTGTATTACTGTGCGCGGGAAATTTTGACTGGTGACCCGAGTGTGGGTGGTGACCCTTTTGACTACTGGGGCCAGGGAACCCTGGTCACCGTCTCCTCAGCCTCCACCAAGGGCCCATCGGTCTTCCCCCTGGC…
H8L	3	Lambda	Kali-077	IgG MBC	IGLV1-51*02	NA	IGLJ2*01,IGLJ3*01	NA	TRUE		FALSE		?TCTGCTACCGGTTCCTGGGCCCAGTCTGTGGTGACTCAGCCGCCCTCAGTGTGTGCGGCCCCAGGACAGAAGGTCACCATCTCCTGCTSTGGAAGCAGCTCCAACATTGGGAATAATTATGTTTCTTGGTATCGACAACTCCCAGGAACAGCCCCCAAACTCCTCGTCTATGAAAGTAATAAGCGACCCTCAGGGATTCCTGACCGATTCTCTGGCTCCAAGTCTGCCACGTCAGCCACCCKGGGCATCACCGGACTCCAGACTGGGGACGAGGCCGATTATTACTGCGGAACATGGGATACCAGCMTGAGTGCTGTGGTATTCGGCGGAGGGACCAAACTGACCGTCCTAGGTCAGCCCAAGSTGCCCCCTCCGKYCAYYYKKTYCCCCCCYYCRWG…
